# Supplementary material for: PLZF limits enhancer activity during hematopoietic progenitor aging
Source: Nucleic Acids Res. 2019 Mar 20;47(9):4509–20. doi: 10.1093/nar/gkz174 (PMC6511862; doi:10.1093/nar/gkz174)
Supplement: Supplementary Data [file gkz174_supplemental_files.zip]

Archive with 2 entries (2 files):
- Revised Poplineau supplemental_Texte+figures.pdf
- Revised_supplemental Tables_NAR_R.xlsx
