# Supplementary material for: PLZF limits enhancer activity during hematopoietic progenitor aging
Source: Nucleic Acids Res. 2019 Mar 20;47(9):4509–20. doi: 10.1093/nar/gkz174 (PMC6511862; doi:10.1093/nar/gkz174)
Supplement: Supplementary Data [file gkz174_supplemental_files.zip › Revised_supplemental Tables_NAR_R.xlsx]

## Sheet: Table S1
Table S1
PLZF-associated genes in 416b cells (related to Figure 1B)
15270 peaks - 11254 genes
0610007P14Rik
0610009B22Rik
0610009D07Rik
0610009L18Rik
0610010K14Rik
0610012H03Rik
0610030E20Rik
0610039K10Rik
0610040J01Rik
1110001J03Rik
1110002E22Rik
1110002L01Rik
1110004E09Rik
1110007C09Rik
1110008F13Rik
1110008J03Rik
1110008P14Rik
1110032F04Rik
1110038F14Rik
1110057K04Rik
1110059E24Rik
1110059M19Rik
1110065P20Rik
1190002N15Rik
1190005I06Rik
1190007I07Rik
1200014J11Rik
1500002C15Rik
1500009L16Rik
1500011B03Rik
1500011B03Rik
1500015O10Rik
1500035N22Rik
1600014C10Rik
1600014C23Rik
1600014K23Rik
1600029D21Rik
1700001J03Rik
1700001O22Rik
1700003M02Rik
1700007B14Rik
1700007K13Rik
1700008A04Rik
1700009N14Rik
1700009P17Rik
1700010B08Rik
1700010I14Rik
1700010L04Rik
1700011E24Rik
1700011M02Rik
1700012A03Rik
1700012B07Rik
1700013D24Rik
1700013F07Rik
1700013G24Rik
1700015F17Rik
1700015G11Rik
1700016C15Rik
1700016H13Rik
1700016K19Rik
1700017B05Rik
1700017D01Rik
1700017N19Rik
1700018A14Rik
1700018B08Rik
1700018C11Rik
1700018F24Rik
1700019D03Rik
1700019L03Rik
1700019M22Rik
1700019O17Rik
1700020N01Rik
1700020N15Rik
1700021A07Rik
1700021F05Rik
1700021F07Rik
1700021P04Rik
1700022I11Rik
1700023F06Rik
1700024G13Rik
1700024P04Rik
1700025F22Rik
1700025G04Rik
1700026D08Rik
1700028P14Rik
1700029F12Rik
1700029H14Rik
1700029J07Rik
1700030C10Rik
1700034H15Rik
1700037C18Rik
1700037H04Rik
1700042G07Rik
1700049G17Rik
1700052N19Rik
1700054O13Rik
1700056E22Rik
1700057G04Rik
1700060C20Rik
1700061I17Rik
1700065D16Rik
1700066M21Rik
1700067K01Rik
1700069B07Rik
1700080E11Rik
1700080O16Rik
1700086L19Rik
1700088E04Rik
1700101G07Rik
1700102P08Rik
1700106J16Rik
1700110M21Rik
1700111E14Rik
1700112E06Rik
1700120B22Rik
1700123O20Rik
1700129C05Rik
1810009A15Rik
1810013L24Rik
1810024B03Rik
1810026J23Rik
1810043H04Rik
1810046K07Rik
1810055G02Rik
1810062G17Rik
2010001E11Rik
2010012O05Rik
2010106E10Rik
2010107E04Rik
2010107G12Rik
2010107G23Rik
2010109A12Rik
2010111I01Rik
2010315B03Rik
2200002J24Rik
2210010C04Rik
2210016F16Rik
2210404J11Rik
2210408I21Rik
2300002M23Rik
2300009A05Rik
2310003H01Rik
2310008H04Rik
2310011J03Rik
2310033P09Rik
2310036O22Rik
2310039H08Rik
2310044G17Rik
2310047M10Rik
2310057M21Rik
2310057N15Rik
2310067B10Rik
2410002F23Rik
2410004P03Rik
2410015M20Rik
2410016O06Rik
2410018M08Rik
2410076I21Rik
2410131K14Rik
2410141K09Rik
2510002D24Rik
2510003E04Rik
2510009E07Rik
2610001J05Rik
2610002J02Rik
2610002M06Rik
2610015P09Rik
2610018G03Rik
2610019F03Rik
2610028H24Rik
2610034B18Rik
2610034M16Rik
2610044O15Rik8
2610301B20Rik
2610301G19Rik
2610305D13Rik
2610524H06Rik
2700029M09Rik
2700046A07Rik
2700049A03Rik
2700050L05Rik
2700060E02Rik
2700062C07Rik
2700073G19Rik
2700089E24Rik
2700094K13Rik
2700097O09Rik
2810004N23Rik
2810006K23Rik
2810403A07Rik
2810407A14Rik
2810407C02Rik
2810408M09Rik
2810417H13Rik
2810428I15Rik
2810474O19Rik
2900011O08Rik
2900026A02Rik
2900060B14Rik
3010026O09Rik
3110001D03Rik
3110007F17Rik
3110009E18Rik
3110018I06Rik
3110021N24Rik
3110040N11Rik
3110043O21Rik
3110052M02Rik
3110062M04Rik
3110070M22Rik
3230401D17Rik
3632451O06Rik
3830403N18Rik
3830408C21Rik
3930402G23Rik
4632404H12Rik
4632415L05Rik
4632428N05Rik
4632434I11Rik
4731417B20Rik
4732415M23Rik
4732440D04Rik
4732465J04Rik
4833439L19Rik
4921509C19Rik
4921511C20Rik
4921513D11Rik
4921513I03Rik
4921524J17Rik
4921524L21Rik
4921539E11Rik
4922501C03Rik
4922502B01Rik
4922502B01Rik
4922502D21Rik
4930402H24Rik
4930404H24Rik
4930404N11Rik
4930408O17Rik
4930412D23Rik
4930415F15Rik
4930415L06Rik
4930415O20Rik
4930423O20Rik
4930425F17Rik
4930426L09Rik
4930427A07Rik
4930429B21Rik
4930430F08Rik
4930431F12Rik
4930432E11Rik
4930432K21Rik
4930433N12Rik
4930435H24Rik
4930444G20Rik
4930444P10Rik
4930447A16Rik
4930447C04Rik
4930447F04Rik
4930449A18Rik
4930449E01Rik
4930451C15Rik
4930451G09Rik
4930452B06Rik
4930453N24Rik
4930455H04Rik
4930474N05Rik
4930479M11Rik
4930480E11Rik
4930485B16Rik
4930486L24Rik
4930502E18Rik
4930503L19Rik
4930510E17Rik
4930511M11Rik
4930512M02Rik
4930519P11Rik
4930522H14Rik
4930522L14Rik
4930523C07Rik
4930524B15Rik
4930524J08Rik
4930529M08Rik
4930539E08Rik
4930544G11Rik
4930546C10Rik
4930548G14Rik
4930550L24Rik
4930553M12Rik
4930555F03Rik
4930558K02Rik
4930563D23Rik
4930564B18Rik
4930566N20Rik
4930570N19Rik
4930571K23Rik
4930572O03Rik
4930578C19Rik
4930578I07Rik
4930583I09Rik
4930589L23Rik
4930595D18Rik
4930597O21Rik
4931406P16Rik
4931414P19Rik
4931417E11Rik
4931422A03Rik
4931423N10Rik
4931429L15Rik
4931429P17Rik
4931440F15Rik
4932411N23Rik
4932414N04Rik
4932415D10Rik
4932442E05Rik
4932443I19Rik
4933400A11Rik
4933402D24Rik
4933402E13Rik
4933402J07Rik
4933402N03Rik
4933402N22Rik
4933406P04Rik
4933408J17Rik
4933409G03Rik
4933411K16Rik
4933411K20Rik
4933412E24Rik
4933415A04Rik
4933416C03Rik
4933425L06Rik
4933426M11Rik
4933427D06Rik
4933427D14Rik
4933427E11Rik
4933428G20Rik
4933430I17Rik
4933433C11Rik
4933434E20Rik
4933436I01Rik
4933440N22Rik
5031414D18Rik
5031425E22Rik
5031439G07Rik
5033411D12Rik
5033430I15Rik
5330426P16Rik
5330438I03Rik
5430402E10Rik
5430403G16Rik
5430427O19Rik
5430435G22Rik
5530400C23Rik
5530401A14Rik
5730455P16Rik
5730460C07Rik
5730508B09Rik
5730522E02Rik
5830415F09Rik
5830418K08Rik
5830473C10Rik
5930403N24Rik
6030408B16Rik
6030419C18Rik
6030445D17Rik
6030458C11Rik
6030469F06Rik
6030498E09Rik
6330403A02Rik
6330403L08Rik
6330408A02Rik
6330416G13Rik
6330444E15Rik
6430503K07Rik
6430531B16Rik
6430548M08Rik
6430550D23Rik
6530409C15Rik
6720489N17Rik
7420426K07Rik
7530416G11Rik
8030474K03Rik
8430423G03Rik
8430427H17Rik
9030025P20Rik
9030617O03Rik
9030624G23Rik
9030624J02Rik
9130011E15Rik
9130204L05Rik
9130213A22Rik
9130230L23Rik
9130401M01Rik
9230019H11Rik
9230102O04Rik
9230109A22Rik
9330160F10Rik
9330182L06Rik
9330182O14Rik
9430015G10Rik
9430016H08Rik
9430020K01Rik
9430023L20Rik
9430069I07Rik
9530002B09Rik
9530068E07Rik
9630014M24Rik
9630033F20Rik
9830107B12Rik
9930012K11Rik
9930021J03Rik
9930022D16Rik
A130010J15Rik
A130050O07Rik
A130051J06Rik
A1bg
A1cf
A230046K03Rik
A230065N10Rik
A230072I06Rik
A330008L17Rik
A330017A19Rik
A330050F15Rik
A330070K13Rik
A3galt2
A430005L14Rik
A430033K04Rik
A430078G23Rik
A430105I19Rik
A530016L24Rik
A530021J07Rik
A530032D15Rik
A530053G22Rik
A530064D06Rik
A630001G21Rik
A630007B06Rik
A630010A05Rik
A630033H20Rik
A630081J09Rik
A630091E08Rik
A630095N17Rik
A730015C16Rik
A730017C20Rik
A730018C14Rik
A730020M07Rik
A730045E13Rik
A830005F24Rik
A830018L16Rik
A830080D01Rik
A930002H24Rik
A930003A15Rik
A930004D18Rik
A930005H10Rik
A930011G23Rik
A930018P22Rik
A930033H14Rik
A930039A15Rik
AA386476
AB041803
AF529169
AI118078
AI182371
AI314180
AI317395
AI413582
AI429214
AI462493
AI467606
AI481877
AI593442
AI597479
AI606181
AI661453
AI837181
AI848285
AU016765
AU022252
AU040320
AW146154
AW209491
AW549877
AW554918
AY074887
AY761185
Aaas
Aacs
Aadat
Aaed1
Aagab
Aak1
Aamdc
Aar2
Aard
Aars
Aass
Aatf
Aatk
Abat
Abca1
Abca13
Abca15
Abca16
Abca17
Abca4
Abca5
Abca6
Abca8a
Abca8b
Abca9
Abcb1a
Abcb1b
Abcb4
Abcb6
Abcb7
Abcb9
Abcc1
Abcc10
Abcc12
Abcc3
Abcc4
Abcc5
Abcc9
Abce1
Abcg2
Abcg5
Abcg8
Abhd10
Abhd11
Abhd12
Abhd12b
Abhd13
Abhd14a
Abhd14b
Abhd17b
Abhd2
Abhd3
Abhd5
Abhd6
Abi1
Abi2
Abi3
Abl1
Abl2
Ablim1
Ablim2
Abo
Abr
Abra
Abracl
Abt1
Acaa2
Acaca
Acacb
Acad10
Acad11
Acad12
Acad9
Acadl
Acadm
Acads
Acadsb
Acadvl
Acap1
Acap2
Acbd5
Acbd6
Ace
Ace2
Ache
Acin1
Acly
Acnat2
Aco1
Acot1
Acot11
Acot12
Acot13
Acot2
Acot3
Acot4
Acot5
Acot7
Acot8
Acox2
Acox3
Acp2
Acp5
Acpl2
Acpt
Acr
Acrbp
Acsbg1
Acsbg2
Acsf3
Acsl1
Acsl3
Acsl4
Acsl5
Acsm3
Acss2
Acta2
Actb
Actbl2
Actc1
Actg1
Actg2
Actl10
Actl6a
Actl6b
Actl7a
Actl7b
Actn1
Actn4
Actr1a
Actr2
Actr3
Actr3b
Actr6
Actr8
Actrt1
Actrt3
Acvr1
Acvr1b
Acvr1c
Acvr2a
Acyp2
Ada
Adal
Adam10
Adam11
Adam12
Adam15
Adam17
Adam1a
Adam23
Adam28
Adam29
Adam30
Adam32
Adam39
Adam5
Adam6a
Adam6b
Adam9
Adamts12
Adamts14
Adamts18
Adamts19
Adamts2
Adamts20
Adamts3
Adamts4
Adamts5
Adamts6
Adamts7
Adamts9
Adamtsl3
Adamtsl4
Adap1
Adarb2
Adat1
Adat2
Adat3
Adc
Adck1
Adck2
Adck4
Adck5
Adcy1
Adcy10
Adcy2
Adcy3
Adcy5
Adcy7
Adcy8
Adcy9
Adcyap1
Add1
Add3
Adgb
Adh1
Adh7
Adi1
Adig
Adipor1
Adipor2
Adk
Adnp
Adnp2
Ado
Adora2a
Adora3
Adpgk
Adprh
Adprhl1
Adprm
Adra1a
Adra1d
Adra2a
Adrb1
Adrb2
Adrbk1
Adrm1
Adsl
Adss
Adssl1
Aebp2
Aen
Aes
Afap1
Afap1l2
Aff1
Aff2
Aff3
Aff4
Afm
Afmid
Aftph
Aga
Agap1
Agap2
Agbl1
Agbl4
Agbl5
Agfg1
Agfg2
Ago2
Ago3
Agpat3
Agpat4
Agpat5
Agpat9
Agps
Agr3
Agrp
Agtpbp1
Agtr1a
Agtr1b
Agtrap
Agxt2
Agxt2l1
Agxt2l2
Ahctf1
Ahcyl1
Ahcyl2
Ahdc1
Ahi1
Ahnak
Ahnak2
Ahr
Ahrr
Ahsa2
Aicda
Aifm1
Aifm2
Aifm3
Aig1
Aim1
Aimp1
Aip
Ajap1
Ajuba
Ak2
Ak3
Ak4
Ak5
Ak8
Akap1
Akap10
Akap11
Akap12
Akap13
Akap2
Akap3
Akap5
Akap6
Akap7
Akap8
Akap8l
Akap9
Akd1
Akip1
Akirin2
Aknad1
Akr1a1
Akr1b10
Akr1b3
Akr1b8
Akr1c12
Akr1c14
Akr1c18
Akr1c6
Akr1d1
Akt1
Akt3
Aktip
Alad
Alas2
Alcam
Aldh1a1
Aldh1a3
Aldh1a7
Aldh1b1
Aldh1l2
Aldh2
Aldh5a1
Aldh9a1
Alg1
Alg10b
Alg12
Alg13
Alg2
Alg3
Alg5
Alg9
Alk
Alkbh1
Alkbh2
Alkbh3
Alkbh4
Alkbh5
Alkbh7
Alkbh8
Alms1
Alox15
Alox5
Alox5ap
Aloxe3
Alpk2
Alpk3
Alppl2
Als2cr12
Alx1
Alyref2
Ambra1
Amd1
Amd2
Amdhd1
Amdhd2
Amelx
Amer1
Amer2
Amfr
Amhr2
Amigo1
Amigo2
Ammecr1
Amn
Amn1
Amot
Amotl2
Ampd1
Amph
Amy2a2
Amy2a3
Amy2a5
Amz1
Anapc10
Anapc13
Anapc15
Anapc15-ps
Anapc4
Anapc5
Anapc7
Ang
Angpt1
Angpt2
Angptl1
Angptl2
Angptl4
Ank
Ank1
Ankdd1a
Ankdd1b
Ankfn1
Ankhd1
Ankib1
Ankmy1
Ankrd10
Ankrd11
Ankrd12
Ankrd13a
Ankrd13b
Ankrd13c
Ankrd13d
Ankrd16
Ankrd17
Ankrd2
Ankrd22
Ankrd24
Ankrd28
Ankrd32
Ankrd33
Ankrd33b
Ankrd34c
Ankrd35
Ankrd37
Ankrd44
Ankrd50
Ankrd54
Ankrd55
Ankrd60
Ankrd61
Ankrd9
Anks1
Ankzf1
Anln
Ano1
Ano2
Ano6
Ano8
Ano9
Anp32a
Anpep
Antxr2
Anxa1
Anxa11
Anxa3
Anxa4
Anxa5
Anxa6
Aoah
Aoc2
Aox3l1
Ap1ar
Ap1g1
Ap1g1
Ap1m1
Ap1s1
Ap1s2
Ap1s3
Ap2b1
Ap2m1
Ap3b1
Ap3b2
Ap3m1
Ap3m2
Ap3s1
Ap3s2
Ap4e1
Ap4m1
Ap4s1
Ap5z1
Apaf1
Apba3
Apbb1ip
Apbb2
Apbb3
Apc
Apcs
Apeh
Aph1a
Aph1b
Aph1c
Api5
Apip
Apitd1
Aplp2
Apoa1
Apoa1bp
Apoa2
Apob
Apobec1
Apobec3
Apobec4
Apobr
Apod
Apoe
Apoh
Apol6
Apol8
Apold1
Apopt1
Appbp2
Appl2
Aptx
Aqp12
Aqp4
Aqp9
Aqr
Ar
Arap1
Arap2
Arcn1
Arf1
Arf2
Arf3
Arf4
Arf6
Arfgef1
Arfgef2
Arg1
Arg2
Arglu1
Arhgap10
Arhgap11a
Arhgap12
Arhgap15
Arhgap18
Arhgap21
Arhgap22
Arhgap23
Arhgap24
Arhgap25
Arhgap26
Arhgap27
Arhgap28
Arhgap30
Arhgap31
Arhgap39
Arhgap40
Arhgap42
Arhgap44
Arhgap5
Arhgap6
Arhgap8
Arhgdia
Arhgdib
Arhgef1
Arhgef10l
Arhgef11
Arhgef12
Arhgef16
Arhgef17
Arhgef18
Arhgef19
Arhgef2
Arhgef26
Arhgef28
Arhgef3
Arhgef33
Arhgef37
Arhgef38
Arhgef4
Arhgef7
Arhgef9
Arid1a
Arid1b
Arid2
Arid3a
Arid3b
Arid4a
Arid5b
Arih1
Arl1
Arl11
Arl14ep
Arl15
Arl2
Arl2bp
Arl3
Arl4a
Arl4d
Arl5a
Arl5b
Arl6
Arl6ip1
Arl6ip4
Arl6ip5
Arl6ip6
Arl8a
Arl8b
Armc10
Armc12
Armc2
Armc3
Armc4
Armc5
Armc6
Armc9
Armcx2
Arnt
Arntl
Arntl2
Arpc1a
Arpc1b
Arpc2
Arpc4
Arpc5
Arpc5l
Arpp19
Arrb2
Arrdc2
Arrdc3
Arsa
Arsb
Arsg
Arsj
Arsk
Artn
Arv1
Arx
As3mt
Asah1
Asah2
Asap1
Asap2
Asb13
Asb14
Asb3
Asb6
Asb7
Ascc1
Ascc2
Ascc3
Ash1l
Ash2l
Asic3
Asmt
Asna1
Asns
Asnsd1
Asph
Aspn
Asprv1
Asrgl1
Aste1
Astn1
Asun
Asxl2
Atad2
Atad2b
Atad5
Atcay
Ate1
Atf1
Atf2
Atf3
Atf4
Atf5
Atf6b
Atf7
Atf7ip
Atf7ip
Atf7ip2
Atg10
Atg12
Atg14
Atg16l1
Atg16l2
Atg2b
Atg4b
Atg4c
Atg5
Atg7
Atg9a
Athl1
Atl1
Atl2
Atl3
Atm
Atn1
Atoh1
Atoh7
Atoh8
Atp10a
Atp10b
Atp11b
Atp13a3
Atp13a4
Atp13a5
Atp1a1
Atp1a2
Atp1b1
Atp1b3
Atp2a1
Atp2a2
Atp2a3
Atp2b1
Atp2b4
Atp2c1
Atp2c2
Atp4b
Atp5b
Atp5d
Atp5f1
Atp5g2
Atp5g3
Atp5j2
Atp5k
Atp5l
Atp5l-ps1
Atp5o
Atp6ap1l
Atp6ap2
Atp6v0a1
Atp6v0a2
Atp6v0b
Atp6v0c
Atp6v0d1
Atp6v0d2
Atp6v0e
Atp6v0e2
Atp6v1a
Atp6v1b1
Atp6v1b2
Atp6v1c1
Atp6v1d
Atp6v1e1
Atp6v1g1
Atp6v1g3
Atp6v1h
Atp8a1
Atp8b1
Atp8b2
Atp8b4
Atp8b5
Atp9b
Atpaf1
Atpbd4
Atpif1
Atr
Atrn
Atrnl1
Atrx
Atxn1
Atxn10
Atxn1l
Atxn2
Atxn2l
Atxn3
Atxn7
Atxn7l1
Atxn7l2
Atxn7l3
Atxn7l3b
Auh
Aunip
Aup1
Aurka
Aurkaip1
Aurkb
Aurkc
Auts2
Aven
Avil
Avl9
Avpr1a
Awat2
Axdnd1
Axin1
Axin2
Axl
Aym1
Azgp1
Azi1
Azi2
Azin1
B020004C17Rik
B020004J07Rik
B230120H23Rik
B230216G23Rik
B230217C12Rik
B230219D22Rik
B230314M03Rik
B230364G03Rik
B3galnt1
B3galnt2
B3galt2
B3galt4
B3galtl
B3gat1
B3gnt1
B3gnt2
B3gnt5
B3gnt7
B3gnt9
B3gntl1
B430203G13Rik
B430305J03Rik
B4galnt1
B4galnt2
B4galnt3
B4galt1
B4galt2
B4galt5
B4galt7
B530045E10Rik
B630005N14Rik
B930041F14Rik
B9d2
BB287469
BC002059
BC003331
BC004004
BC005537
BC005624
BC005764
BC016423
BC016579
BC017158
BC018242
BC018507
BC022687
BC024139
BC024978
BC025920
BC027231
BC028528
BC030307
BC034090
BC035044
BC035947
BC037034
BC037034
BC043934
BC048507
BC048609
BC048671
BC049635
BC049702
BC049762
BC051070
BC052040
BC053749
BC055111
BC055324
BC056474
BC061194
BC096441
BC106179
BC107364
Baalc
Bace2
Bach1
Bach2
Bad
Bag3
Bag4
Bag5
Bag6
Bahcc1
Bahd1
Bai1
Bai3
Baiap2
Baiap2l1
Bak1
Bambi
Banf1
Bank1
Banp
Bap1
Bard1
Barhl2
Barx2
Basp1
Batf
Batf3
Bax
Baz1a
Baz1b
Baz2a
Baz2b
Bbc3
Bbip1
Bbs10
Bbs4
Bbs9
Bbx
Bcar1
Bcar3
Bcas1
Bcas2
Bcas3
Bcat1
Bcat2
Bccip
Bcdin3d
Bche
Bcl10
Bcl11a
Bcl11b
Bcl2
Bcl2a1a
Bcl2l1
Bcl2l10
Bcl2l11
Bcl2l13
Bcl2l14
Bcl3
Bcl6
Bcl7a
Bcl7c
Bcl9
Bcl9l
Bclaf1
Bcmo1
Bco2
Bcor
Bcorl1
Bcr
Bdh1
Bdh2
Bdnf
Bdp1
Becn1
Bend3
Bend5
Best1
Bet1l
Bex4
Bex6
Bhlha15
Bhlhe23
Bhlhe40
Bhlhe41
Bicd1
Bicd2
Bid
Bin1
Bin2
Bin3
Birc3
Birc6
Bivm
Blcap
Blm
Bloc1s2a
Bloc1s4
Bloc1s5
Bmf
Bmi1
Bmp1
Bmp10
Bmp2
Bmp2k
Bmp6
Bmp7
Bmp8a
Bmper
Bmpr1b
Bmpr2
Bms1
Bmx
Bnip1
Bnip2
Bnip3
Bnip3l
Boc
Bod1
Bod1l
Bok
Bola2
Bola3
Boll
Bora
Bphl
Bpifb9b
Bptf
Braf
Brap
Brat1
Brca1
Brca2
Brcc3
Brd1
Brd2
Brd3
Brd4
Brd7
Brd9
Bre
Brf1
Bri3
Bri3bp
Brip1
Brms1
Brms1l
Brpf1
Brpf3
Brsk2
Brwd1
Bsn
Bst1
Bst2
Btbd1
Btbd10
Btbd2
Btbd3
Btbd6
Btbd7
Btbd8
Btbd9
Btd
Btf3
Btf3l4
Btg1
Btg2
Btk
Btla
Btn1a1
Btn2a2
Btnl6
Btrc
Bub1b
Bud13
Bud31
Bysl
Bzrap1
Bzw1
C030006K11Rik
C030034I22Rik
C030039L03Rik
C030046E11Rik
C130026I21Rik
C130026L21Rik
C130040N14Rik
C130057N11Rik
C130060K24Rik
C130073F10Rik
C130079G13Rik
C1galt1
C1ql3
C1qtnf1
C1qtnf2
C1qtnf3
C1qtnf9
C1rl
C230029F24Rik
C230081A13Rik
C2cd5
C330007P06Rik
C330021F23Rik
C330027C09Rik
C3ar1
C4b
C5ar1
C5ar2
C6
C630050I24Rik
C730034F03Rik
C77080
C77370
C78339
C87436
C9
CK137956
Caap1
Cab39
Cab39l
Cabin1
Cables1
Cables2
Cabp1
Cabyr
Cacna1a
Cacna1b
Cacna1d
Cacna1e
Cacna1g
Cacna1i
Cacna2d1
Cacna2d3
Cacnb1
Cacnb2
Cacnb4
Cacng1
Cacng2
Cacng3
Cacng4
Cacng5
Cacybp
Cadm1
Cadm2
Cadm4
Cage1
Calb1
Calcrl
Cald1
Calhm2
Calm1
Calm2
Calm3
Calm4
Calml3
Calml4
Caln1
Calr
Calr3
Calu
Camk1d
Camk1g
Camk2a
Camk2b
Camk2g
Camk2n2
Camk4
Camkk1
Camkk2
Camkmt
Caml
Camta1
Camta2
Cand1
Cand2
Cap1
Cap2
Capn1
Capn10
Capn12
Capn13
Capn2
Capn3
Capn5
Capn7
Capns1
Caprin1
Caprin2
Capsl
Capza1
Capza2
Capza3
Capzb
Car1
Car10
Car12
Car13
Car15
Car2
Car4
Car5a
Car6
Car8
Car9
Card11
Carhsp1
Carkd
Cars2
Casc1
Casc5
Casd1
Caskin2
Casp16
Casp3
Casp7
Casp8
Casp9
Cass4
Cast
Casz1
Cat
Catsper2
Catsper3
Catsperg2
Cav1
Cav2
Cav3
Cbfa2t2
Cbfa2t3
Cbfb
Cblb
Cblc
Cbll1
Cbln1
Cbln2
Cbln3
Cbln4
Cbr4
Cbwd1
Cbx1
Cbx3
Cbx4
Cbx5
Cbx6
Cbx7
Cbx8
Cby3
Cc2d1a
Cc2d1b
Ccar1
Ccbp2
Ccdc101
Ccdc102a
Ccdc109b
Ccdc111
Ccdc112
Ccdc115
Ccdc116
Ccdc117
Ccdc12
Ccdc121
Ccdc124
Ccdc125
Ccdc126
Ccdc130
Ccdc134
Ccdc135
Ccdc137
Ccdc138
Ccdc14
Ccdc142
Ccdc146
Ccdc150
Ccdc157
Ccdc160
Ccdc162
Ccdc17
Ccdc170
Ccdc171
Ccdc172
Ccdc175
Ccdc18
Ccdc19
Ccdc23
Ccdc24
Ccdc25
Ccdc28a
Ccdc28b
Ccdc3
Ccdc36
Ccdc38
Ccdc39
Ccdc41
Ccdc42b
Ccdc43
Ccdc47
Ccdc50
Ccdc51
Ccdc53
Ccdc54
Ccdc55
Ccdc57
Ccdc59
Ccdc6
Ccdc60
Ccdc63
Ccdc64
Ccdc64b
Ccdc65
Ccdc66
Ccdc68
Ccdc7
Ccdc71
Ccdc71l
Ccdc73
Ccdc74a
Ccdc77
Ccdc81
Ccdc82
Ccdc83
Ccdc85b
Ccdc88a
Ccdc88b
Ccdc88c
Ccdc9
Ccdc90b
Ccdc91
Ccdc92
Ccdc96
Ccdc97
Ccl17
Ccl2
Ccl22
Ccl24
Ccl25
Ccl25
Ccl26
Ccl28
Ccl3
Ccl5
Ccl6
Ccl7
Ccl9
Ccm2
Ccnb1
Ccnb2
Ccnc
Ccnd1
Ccnd2
Ccnd3
Ccndbp1
Ccne1
Ccne2
Ccnf
Ccng1
Ccng2
Ccnh
Ccni
Ccnj
Ccnjl
Ccnl1
Ccnt1
Ccnt2
Ccny
Ccnyl1
Ccr1
Ccr2
Ccr3
Ccr4
Ccr5
Ccr6
Ccr7
Ccr9
Ccrl1
Ccrl1
Ccrl2
Ccrn4l
Ccsap
Ccser1
Ccser2
Cct6b
Cct7
Cct8
Cct8l1
Ccz1
Cd109
Cd163
Cd164
Cd180
Cd1d1
Cd1d2
Cd200
Cd200r2
Cd200r4
Cd209a
Cd209e
Cd209g
Cd226
Cd244
Cd247
Cd24a
Cd274
Cd28
Cd2bp2
Cd300a
Cd300c
Cd300lb
Cd300ld
Cd300lf
Cd302
Cd320
Cd34
Cd38
Cd3d
Cd3e
Cd4
Cd44
Cd46
Cd47
Cd55
Cd59a
Cd63
Cd69
Cd72
Cd81
Cd83
Cd84
Cd8b1
Cd9
Cd93
Cd97
Cdadc1
Cdan1
Cdc123
Cdc14a
Cdc14b
Cdc16
Cdc20
Cdc23
Cdc25a
Cdc27
Cdc34-ps
Cdc37
Cdc37l1
Cdc40
Cdc42
Cdc42bpa
Cdc42bpb
Cdc42bpg
Cdc42ep2
Cdc42ep3
Cdc42ep4
Cdc42se1
Cdc42se2
Cdc5l
Cdc6
Cdc7
Cdc73
Cdc73
Cdca2
Cdca4
Cdca7
Cdh10
Cdh11
Cdh12
Cdh15
Cdh17
Cdh18
Cdh2
Cdh23
Cdh24
Cdh3
Cdh5
Cdh6
Cdh7
Cdh9
Cdhr2
Cdhr3
Cdhr5
Cdip1
Cdipt
Cdk1
Cdk12
Cdk13
Cdk14
Cdk15
Cdk17
Cdk18
Cdk19
Cdk2
Cdk2ap1
Cdk5
Cdk5rap1
Cdk6
Cdk7
Cdk8
Cdk9
Cdkal1
Cdkl1
Cdkl2
Cdkl3
Cdkl4
Cdkn1a
Cdkn1b
Cdkn2a
Cdkn2aipnl
Cdkn2b
Cdkn2c
Cdnf
Cdo1
Cdr1
Cdr2
Cds2
Cdt1
Cdx2
Cdyl
Cdyl2
Ceacam12
Ceacam14
Ceacam16
Ceacam2
Ceacam5
Cebpa
Cebpb
Cebpe
Cebpg
Cecr2
Cecr5
Cela1
Cela3b
Celf1
Celf2
Celf3
Celf4
Celf5
Celsr1
Celsr2
Cenpa
Cenpb
Cenpe
Cenpf
Cenpj
Cenpk
Cenpm
Cenpo
Cenpp
Cenpq
Cenpt
Cenpv
Cenpw
Cep110
Cep112
Cep128
Cep152
Cep170b
Cep19
Cep290
Cep350
Cep41
Cep44
Cep57l1
Cep63
Cep68
Cep70
Cep76
Cep78
Cep85
Cep95
Cep97
Cerk
Cers2
Cers4
Ces1b
Ces1c
Ces5a
Cetn1
[truncated: 9,257 more rows]

## Sheet: Table S2
Tabe S2
PBDA-associated genes in 416b cells (related to Figure 2F)
521 peaks - 1004 genes
1110002L01Rik
1110038F14Rik
1190007I07Rik
1700001O22Rik
1700007K13Rik
1700017B05Rik
1700018A14Rik
1700019O17Rik
1700021F07Rik
1700120B22Rik
1810013L24Rik
2010012O05Rik
2510003E04Rik
2610301G19Rik
2700029M09Rik
2700050L05Rik
2810428I15Rik
2810474O19Rik
2900026A02Rik
3830408C21Rik
4632415L05Rik
4930512M02Rik
4930589L23Rik
4931422A03Rik
4932415D10Rik
5033430I15Rik
5730508B09Rik
5830473C10Rik
6330403L08Rik
6430548M08Rik
9130230L23Rik
A930005H10Rik
AI413582
Abcb9
Abcc4
Ablim1
Abr
Acad11
Acadm
Acads
Acap2
Acot12
Actn1
Acvr2a
Adam6a
Adamts20
Adamts7
Adat2
Adc
Adcy9
Add3
Adora2a
Adora3
Adprhl1
Adprm
Agpat3
Agrn
Ajuba
Ak2
Akap1
Akap10
Alg12
Alg2
Amigo2
Amn1
Ang
Angpt2
Angptl2
Ankfn1
Ankrd11
Ankrd24
Ankrd54
Ap1ar
Ap1g1
Ap3s2
Ap5z1
Apba3
Arf3
Arhgap39
Arhgef10l
Arhgef11
Arid1a
Arid4a
Arid5b
Arl14ep
Arl15
Armc2
Armc3
Armc9
Asah2
Asprv1
Asxl2
Atg7
Atn1
Atp1b3
Atp5o
Atp6v1e1
Atp8a1
Atp8b2
Atp8b4
Atxn1
Atxn1l
Atxn7l2
Auh
Aurkaip1
Aven
Axin1
B3galtl
B3gnt7
BC017158
BC043934
Bahd1
Baiap2
Bak1
Banp
Baz2a
Bbx
Bcl2
Bcl2l13
Bcl3
Bid
Bin3
Blm
Braf
Brd7
Btbd2
Btbd8
C130026L21Rik
C1rl
C2cd5
C5ar1
C5ar2
Cacnb2
Capn1
Capn10
Capn5
Casz1
Cblc
Cbx5
Cc2d1b
Ccdc112
Ccdc115
Ccdc12
Ccdc124
Ccdc171
Ccdc175
Ccdc19
Ccdc23
Ccdc42b
Ccdc51
Ccdc97
Ccl25
Ccl5
Ccl9
Ccnd1
Ccnj
Ccr2
Ccr3
Ccsap
Ccser2
Cct6b
Cd180
Cd300c
Cd47
Cd72
Cd9
Cdc23
Cdh15
Cdk8
Cebpa
Cebpb
Cecr5
Celf1
Celf5
Cep19
Cerk
Cgnl1
Champ1
Chd3
Chmp6
Chrna2
Chsy1
Ckap4
Clip1
Clip2
Clock
Clstn1
Clstn3
Cluh
Cmpk2
Cnnm4
Cobll1
Cog7
Col15a1
Commd2
Commd4
Coro1a
Coro1b
Cpne3
Cpsf4
Creld2
Crls1
Crtc3
Cryba4
Csk
Csl
Cstad
Ctnnb1
Cul3
Cul7
Cxcl10
Cyc1
Cyhr1
Cystm1
Cyth3
D130062J21Rik
D17H6S53E
D2Wsu81e
D930048N14Rik
Dab2
Dad1
Dbn1
Dcp1a
Dctpp1
Dennd5a
Depdc5
Dgkd
Dgke
Dhrs3
Dhrs7
Dlgap1
Dnajc1
Dnajc30
Dnase1l3
Dnase2a
Dnmt3a
Dpy19l1
Dpy19l4
Dscc1
Dtd1
Dtnbp1
Dtx4
Dusp12
Dvl1
Dym
Dync1li2
E130114P18Rik
E230008N13Rik
E2f5
Eapp
Echdc2
Edem3
Efcab10
Efcab4b
Egfl7
Egln3
Egr3
Ehmt2
Eif1b
Eif4g3
Elavl1
Ell2
Enpp6
Ensa
Entpd1
Eny2
Epb4.1
Epg5
Ephb3
Eps15
Erbb2ip
Ercc1
Esd
Etnk1
Etnk2
Exoc7
Ezh2
Fam103a1
Fam110b
Fam114a2
Fam118b
Fam129b
Fam160b1
Fam175b
Fam198b
Fam92b
Fars2
Fasl
Fbxl14
Fbxo21
Fbxo22
Fbxo3
Fcgr2b
Fcgr4
Fcho2
Fem1b
Fem1c
Fggy
Fhl1
Filip1
Fkbp15
Flnb
Flt3
Fndc7
Fnip2
Fnta
Fosb
Foxc1
Foxk1
Foxo3
Foxo6
Foxp1
Fpgs
Frs2
Fstl1
Furin
G3bp2
G6pc3
Gad1-ps
Galnt7
Ganab
Gapvd1
Gbp7
Gcat
Gcc2
Gcnt4
Gdi1
Get4
Gfm2
Ggnbp1
Ginm1
Gins4
Git1
Gja10
Glrx
Glrx3
Gm10076
Gm10244
Gm10306
Gm10309
Gm10760
Gm10778
Gm11084
Gm11733
Gm12942
Gm13275
Gm13278
Gm1661
Gm21811
Gm22
Gm266
Gm4825
Gm4924
Gm5334
Gm5444
Gm5447
Gm572
Gm6133
Gm6483
Gm6658
Gm6899
Gm765
Gm815
Gm8325
Gm9376
Gm9967
Gmds
Golga1
Golm1
Gopc
Gorasp2
Gpd1l
Gpr171
Gpr35
Gramd4
Grb14
Gria1
Gria2
Grn
Grtp1
Grxcr1
Gse1
Gtf2ird1
Gtf2ird2
Gtf3c1
Gtpbp1
Gtsf1l
Haao
Hace1
Haus1
Haus5
Hax1
Hbp1
Hdac5
Heca
Hecw2
Herc1
Herc6
Herpud1
Hibch
Hif1an
Higd2a
Hint1
Hk1
Hmgb2
Hmgcr
Hmha1
Hmox2
Hnrnpul1
Homez
Hrc
Hs6st1
Hsd11b2
Hvcn1
Hyls1
Id2
Ifi204
Igfbp7
Ikzf1
Il17ra
Il21r
Imp4
Impact
Impad1
Inpp1
Inpp5f
Ints5
Iqgap1
Iqsec2
Irak2
Irf2
Irg1
Isg15
Itgam
Itgav
Itgb7
Itpr2
Itsn1
Jak1
Josd1
Jph2
Jun
Kank2
Kat5
Kat6a
Kcnab3
Kcnk1
Kctd7
Kdm5c
Kdsr
Kif13a
Kif2a
Kif2c
Kifc2
Klc4
Klf1
Klf13
Klhl9
Kncn
Kpna3
Kras
Lacc1
Larp1
Lax1
Leo1
Limd2
Lims1
Lin54
Lix1l
Lman1l
Lpcat4
Lpin2
Lrch1
Lrfn5
Lrp5
Lrrc33
Lrrc58
Lrrc59
Lrrn4
Lsm11
Ltc4s
Lyrm5
Mad2l1
Maml1
Map10
Map2k4
Map3k1
Map3k14
Map3k2
Map3k3
Map3k5
Mapk3
Mapkap1
Mark4
Mast3
Mbnl1
Mbp
Mcl1
Mcm3ap
Mcmbp
Mcph1
Mctp1
Med12l
Med23
Med31
Med9
Mef2c
Memo1
Mex3d
Mfap1b
Mfap3l
Mfsd6
Mgat1
Mgat5
Mical3
Mier3
Mkln1
Mknk1
Mkrn1
Mll3
Mll5
Mlst8
Mlycd
Mn1
Mnda
Morn3
Mpeg1
Mpzl1
Mreg
Mrpl2
Mrpl33
Mrpl38
Mrpl41
Mrpl49
Mrps10
Mrps15
Mrps2
Msrb2
Msto1
Mtap7d3
Mthfd2l
Mtl5
Mtmr9
Mtpn
Mtss1
Mxd3
Mxi1
Myh10
Myh9
Mylk
Myo5a
Myom1
N4bp3
Naca
Naip6
Nanos1
Nbas
Ncf1
Nck1
Nckap1l
Ncoa3
Ncor2
Ndel1
Ndst1
Ndufb9
Ndufs3
Ndufs4
Necab1
Nek9
Nelfcd
Nfam1
Nfia
Nfic
Nfil3
Nfkb1
Nfyb
Nit1
Nln
Nlrc5
Nmral1
Nmur1
Nnt
Nol9
Nop16
Notch1
Noxa1
Npas3
Nr2f6
Nr5a2
Nrarp
Nrn1
Nsa2
Nsfl1c
Nsun7
Ntng1
Nudc
Nudcd1
Nudt3
Nup153
Nup43
Nxph3
Nyx
Oat
Ola1
Olfr412
Olfr750
Olig3
Orai1
Osbpl1a
Otud7b
Oxct1
Pabpc4
Palm
Pam
Pan3
Parp11
Pcbp1
Pcmt1
Pcnx
Pcnxl4
Pcsk5
Pctp
Pdcd7
Pde7a
Pdhb
Pdia4
Pdzd8
Pebp4
Pecr
Pelo
Pex26
Pex3
Pfdn2
Pgam5
Pgpep1l
Phlpp2
Pigx
Pik3r1
Pip5k1a
Pla2g4a
Plekhg5
Plk3
Pmepa1
Pmpcb
Pnpla2
Pnpla7
Pnpt1
Podxl
Pof1b
Polm
Polr2e
Pou2f2
Ppapdc1b
Ppcdc
Ppfia3
Ppip5k2
Ppm1e
Ppp1cc
Ppp2r1a
Pprc1
Prcc
Prdm1
Prep
Prhoxnb
Prickle1
Prkar1b
Prkar2b
Prkce
Prkd2
Prpsap1
Prr7
Prrg1
Prss57
Psmc3
Pstpip2
Ptcd1
Pten
Ptger4
Ptges3
Ptgs1
Pth1r
Ptk2b
Ptp4a2
Ptplb
Ptpn1
Ptpn11
Ptpn2
Ptpn21
Ptpn4
Pura
Pxk
Pycard
Pyroxd1
Pyurf
Rab33b
Rab6a
Rabgap1l
Rabl5
Rabl6
Rala
Ralgps1
Rap1a
Rap1gap2
Rapsn
Rasal1
Rassf6
Raver2
Rbbp5
Rbm15b
Rbm18
Rbm47
Rbms2
Rc3h1
Rcc2
Rcn2
Rcsd1
Rdm1
Rere
Rfc1
Rfk
Rfx2
Rgcc
Rgs3
Rhobtb2
Rictor
Rin3
Rnase12
Rnaseh2c
Rnf10
Rnf111
Rnf150
Rnf165
Rnf19b
Rnf2
Rnf213
Rnls
Ror2
Rpa2
Rpap3
Rpf2
Rph3a
Rpl12
Rpl14
Rpl28-ps4
Rps14
Rps6ka1
Rptor
Rpusd4
Rrp1
Rsph1
Rtn1
Rtn4r
Rufy3
S1pr1
Samhd1
Sbds
Sbf1
Sbf2
Scaf11
Scarb2
Scmh1
Scp2
Sec14l1
Sec61b
2018-09-09
Serhl
Serp2
Sesn1
Setbp1
Sfmbt1
Sgms1
Sgsh
Sh3bp2
Shb
Sipa1l2
Sirt1
Sla
Slc16a6
Slc22a6
Slc22a8
Slc24a4
Slc24a6
Slc25a18
Slc26a11
Slc27a4
Slc31a1
Slc35b4
Slc35f3
Slc39a13
Slc45a1
Slc4a1ap
Slc6a13
Slc6a4
Slc7a10
Slc9a1
Slk
Smad7
Smap2
Smarcc2
Smcr7
Smpd4
Smu1
Smug1
Snai1
Snap23
Snapin
Snrpa1
Snx24
Snx25
Snx6
Sort1
Sox13
Spanxn4
Spata2
Spata32
Specc1
Spocd1
Spop
Sppl2a
Spry2
Spsb2
Sptan1
Srf
Srpk2
Ssbp2
Ssh1
Sspn
St3gal1
Stard5
Stat2
Stil
Stk17b
Stxbp3a
Sugt1
Sulf2
Sumo2
Susd1
Swap70
Tacr2
Tatdn2
Tbc1d2b
Tbl2
Tbx6
Tcf12
Tcp11l2
Tdrd7
Tep1
Tesk1
Tfam
Tg
Tgfbr1
Tgfbr2
Tgif1
Tgm2
Tgs1
Thop1
Timm22
Tjp3
Tldc2
Tm2d1
Tm9sf4
Tma16
Tmc1
Tmem106a
Tmem132e
Tmem154
Tmem161b
Tmem163
Tmem168
Tmem194
Tmem200b
Tmem211
Tmem220
Tmem242
Tmem30a
Tmem64
Tmem68
Tmem8
Tnfaip2
Tnfaip3
Tnfrsf18
Tnfsf18
Tnip2
Tnpo1
Tob1
Top3a
Top3b
Tpcn1
Tpcn2
Trappc10
Trdmt1
Trerf1
Trim25
Trim37
Trim45
Trim58
Trim72
Trmt1l
Trp53i13
Trpm1
Tsn
Tsnax
Tspyl3
Ttc17
Ttll10
Ttyh2
Tuba1b
Twf1
Twistnb
Txn2
Tyw1
Uba5
Ubap1
Ubash3a
Ube2h
Ube2n
Ube2q2
Ube2r2
Ube2z
Ube3c
Ubr3
Ubtd2
Ugcg
Uhrf1bp1
Ulk4
Unc119b
Upb1
Uso1
Usp18
Usp30
Usp32
Usp40
Usp42
Utp3
Vamp4
Vav3
Vgll4
Vldlr
Vpreb1
Vps13c
Vps13d
Vps33a
Vps37b
Vps37d
Vps72
Vps8
Vrk2
Vsig8
Vwf
Wbp4
Wbscr22
Wdfy3
Wdr18
Whsc1l1
Wipi1
Wnt10b
Wnt7b
Xxylt1
Yars2
Ybey
Ywhah
Zbtb40
Zbtbd6
Zc3h11a
Zc3hc1
Zdhhc1
Zdhhc17
Zeb1
Zfand5
Zfp106
Zfp212
Zfp236
Zfp281
Zfp316
Zfp324
Zfp358
Zfp362
Zfp36l1
Zfp36l2
Zfp423
Zfp426
Zfp523
Zfp574
Zfp609
Zfp618
Zfp62
Zfp637
Zfp639
Zfp647
Zfp652
Zfp69
Zfp711
Zfp740
Zfp771
Zfyve20
Zkscan1
Zmpste24
Zmym4
Znf512b
Znhit2
Zranb1
Zswim1
Zswim6
Zzz3

## Sheet: Table S3
Table S3
Genes associated with Active Enhancers in Zbtb16lu/lu GMP (related to Figure 4D)
814 peaks - 1380 genes
K27ac de novo
1110004F10Rik
1110059E24Rik
1600014C23Rik
1700003F12Rik
1700016C15Rik
1700018B08Rik
1700018C11Rik
1700025C18Rik
1700029F12Rik
1700034J05Rik
1700042B14Rik
1700067P10Rik
1700069L16Rik
1700106J16Rik
1810011H11Rik
2010002M12Rik
2010107G12Rik
2010109A12Rik
2010300C02Rik
2310039H08Rik
2410127L17Rik
2610034B18Rik
2610301B20Rik
3010026O09Rik
3830408C21Rik
4921513D11Rik
4921513I03Rik
4930404H24Rik
4930503B20Rik
4930522H14Rik
4930523C07Rik
4930567H17Rik
4930568D16Rik
4933412E24Rik
8430427H17Rik
9030617O03Rik
9230102O04Rik
9230109A22Rik
9830107B12Rik
9930022D16Rik
A130050O07Rik
A130051J06Rik
A430093F15Rik
A530021J07Rik
A630001G21Rik
A830073O21Rik
AB041803
AI413582
AI467606
AU016765
AV320801
Aagab
Aatk
Abca13
Abcb4
Abcc2
Abcc6
Abcg1
Abo
Abra
Acot11
Acox3
Acoxl
Acp6
Acsl1
Actbl2
Actl7b
Adam22
Adamts20
Adap2
Adcy3
Adcy8
Adipoq
Adipor2
Adnp
Adora3
Adra1d
Adrb1
Adrb2
Adrm1
Aebp2
Agl
Agtr1b
Ahcyl1
Ahi1
Ahnak
Ahsa1
Akap10
Akap11
Akap12
Akap7
Akr1d1
Akt3
Alcam
Alg8
Alpk2
Alyref2
Amigo2
Amz1
Amz2
Angpt2
Angptl2
Ank2
Ankdd1a
Ankrd1
Ankrd11
Ankrd28
Ankrd50
Ankrd55
Ano4
Anp32a
Aoah
Ap1s2
Ap3b1
Apoc2
Apol8
Aptx
Arf4
Arfgef1
Arg1
Arhgap26
Arhgap28
Arhgef10l
Arhgef7
Arid1b
Arid2
Arid3b
Arid4a
Arl13a
Armc1
Armc4
Arnt
Asap1
Asgr1
Asgr2
Aspdh
Atg14
Atg7
Atp13a4
Atp13a5
Atp2a2
Atp2b1
Atp2b4
Atp6v1e1
Atp6v1g3
Atp8a2
Atrnl1
Auh
B020031M17Rik
B230120H23Rik
B3gntl1
B4galt5
B4galt6
BC023829
BC027231
BC049715
BC051665
BC106179
Bag3
Bai2
Baiap2
Bak1
Basp1
Baz2b
Bbs10
Bbs9
Bcl2
Bcl2a1c
Bcl2l11
Bcl3
Bcl9
Bdkrb2
Bean1
Bfsp1
Bhlhe40
Birc2
Blm
Blnk
Bmp2k
Bmper
Bmpr1b
Boc
Btd
Bysl
C1qb
Cacna2d1
Cacna2d3
Camk2d
Cap1
Capsl
Car10
Car6
Card11
Cbfa2t2
Cbwd1
Cbx4
Ccdc112
Ccdc114
Ccdc121
Ccdc146
Ccdc55
Ccdc62
Ccdc64b
Ccdc67
Ccdc8
Ccdc80
Ccl2
Ccl7
Ccnb2
Ccnd1
Ccnd3
Ccng2
Ccr1
Ccr6
Ccrl2
Ccrn4l
Cd180
Cd200r3
Cd244
Cd40
Cd5l
Cd6
Cdc42se2
Cdc7
Cdc73
Cdca5
Cdh15
Cdh26
Cdh4
Cdk17
Cdk19
Cdk6
Cdkal1
Cdyl
Cdyl2
Ceacam16
Cebpg
Cela1
Celf2
Cep110
Cep68
Cer1
Cers5
Cers6
Chaf1b
Chd1l
Chd4
Chd7
Chka
Chml
Chmp6
Chn2
Chrna1
Chrna2
Cish
Cited2
Clcn4-2
Cldn14
Cldn22
Clec2i
Clic5
Clic6
Clk3
Clptm1
Clvs1
Cmklr1
Cmtm2b
Cmtm3
Cnbd2
Cngb1
Cnih3
Cnnm2
Cog6
Colq
Coq2
Coro2b
Cox4i1
Cpa6
Cpb1
Cpne2
Cpvl
Crot
Crtap
Crtc3
Csdc2
Csf1
Csgalnact1
Csgalnact2
Ctdp1
Ctdspl
Ctif
Ctnnbl1
Ctsc
Ctsh
Ctsk
Cttnbp2nl
Cul3
Cxcl10
Cxcl17
Cxcr2
Cxcr4
Cyp1b1
Cyp7b1
Cysltr2
Cyth1
Cyth3
D130062J21Rik
D430019H16Rik
Dab2ip
Daf2
Dapk1
Dapk2
Dapl1
Daxx
Dazap2
Dazl
Dclre1c
Dcun1d1
Ddx1
Defb29
Dennd3
Dennd6a
Denr
Depdc1b
Dera
Desi1
Dgka
Dgkh
Dhfr
Dhrs7c
Dio3
Dip2c
Diras2
Disc1
Dkk2
Dleu7
Dlx2
Dnahc8
Dnaic1
Dnaja2
Dnajb6
Dnajc3
Dnase1l3
Dnm2
Dnmbp
Dnmt3l
Dntt
Dock10
Dstn
Dtna
Dusp1
Dusp10
Dusp18
Dusp22
Dusp4
Dusp6
Dync1h1
Dynlrb2
Dyrk1a
E130012A19Rik
E130114P18Rik
ENSMUSG00000097084
ENSMUSG00000098133
ENSMUSG00000098188
Eci2
Edem3
Ednrb
Efna5
Ehd3
Eif2a
Eif4g3
Elfn1
Elk3
Elmo1
Elovl5
Elovl6
Elovl7
Enho
Eno1
Enpep
Ep300
Epb4.1
Epgn
Ephb2
Eps8l3
Ercc1
Ercc4
Ern1
Errfi1
Esrp2
Etv3
Etv6
Evi2a
Ezr
F11r
F830104G03Rik
Fabp5
Fam117a
Fam120a
Fam129a
Fam133b
Fam134b
Fam151a
Fam169a
Fam170b
Fam171a1
Fam184a
Fam198b
Fam20c
Fam43a
Fam46a
Fam49b
Fam53b
Fam58b
Fam71b
Fam76b
Fam78b
Fam83b
Fam83f
Fam86
Fam92b
Fbrsl1
Fbxl14
Fbxl17
Fbxo34
Fbxw8
Fcho2
Fcrls
Fem1c
Fgd2
Fgd4
Fgd6
Fgfr1op
Fgfr4
Fgl2
Fhad1
Fhl4
Fignl1
Flnb
Flt1
Flywch2
Fmnl1
Fmo5
Fmo9
Fn1
Fnbp1
Fndc3a
Fnip2
Fosb
Foxb2
Foxd4
Foxk1
Foxn3
Foxo1
Foxp1
Fpr1
Fras1
Frrs1
Fscn1
Fstl4
Furin
Fzd4
Fzd5
Fzd7
Gadd45g
Gadl1
Galnt5
Galnt6
Garnl3
Gas2l3
Gas7
Gata6
Gatsl2
Gck
Gcm1
Gda
Gdpd1
Gfra1
Gfra2
Ggnbp1
Ggta1
Ghrh
Gigyf1
Gimap4
Gimap6
Gja10
Glp1r
Glp2r
Glrx5
Gltscr1
Gm10006
Gm10123
Gm10184
Gm10269
Gm10308
Gm10309
Gm10322
Gm10382
Gm10604
Gm10655
Gm10729
Gm10945
Gm11077
Gm11096
Gm11435
Gm11541
Gm15023
Gm15448
Gm1631
Gm1840
Gm21451
Gm21464
Gm21685
Gm21759
Gm3443
Gm355
Gm3940
Gm4889
Gm5148
Gm5218
Gm5294
Gm5415
Gm5435
Gm5549
Gm5577
Gm5600
Gm6594
Gm6816
Gm6994
Gm765
Gm766
Gm7873
Gm8597
Gm8603
Gm973
Gm9754
Gm9776
Gm9817
Gm9830
Gm9867
Gm9869
Gm9930
Gm9932
Gm9961
Gm9964
Gmeb1
Gna12
Gnb2
Gnptab
Golph3
Gorab
Gpatch3
Gpc1
Gpd2
Gpnmb
Gpr12
Gpr34
Gpr55
Gpr82
Gpr87
Gpt2
Gramd1a
Grb7
Gria2
Grm4
Grm5
Grpr
Gsdmc3
Gsdmc4
Gsdmd
Gse1
Gsg2
Gsn
Gtpbp1
Gucd1
Gucy1b2
Gucy2c
Gyltl1b
H2afy
Haao
Hacl1
Hamp
Has1
Hck
Hecw2
Hemk1
Herc1
Herpud1
Herpud2
Hexim2
Hgf
Hilpda
Hipk4
Hist1h2bp
Hist1h2bq
Hk2
Hkdc1
Hlx
Hmcn1
Hmga2
Hormad2
Hp1bp3
Hs3st3b1
Hs6st1
Hspa4
Htr1f
Htra3
Htt
I830012O16Rik
Iars2
Ibtk
Ifitm7
Ifltd1
Ifnar1
Ifngr1
Ifrd1
Ift122
Ift81
Igf1r
Igf2bp2
Ighv1-73
Ikbke
Ikzf1
Ikzf3
Il10ra
Il10rb
Il1f10
Il1rn
Il2
Il21
Il4ra
Il6
Il6st
Il7r
Impdh1
Ina
Inpp5a
Inpp5f
Inpp5j
Ints7
Ip6k3
Ipo5
Iqgap1
Iqgap2
Iqsec1
Irf2bp2
Irf4
Irf8
Isl1
Ism2
Itga1
Itga2
Itga9
Itgad
Itgae
Itgb4
Itgb5
Itk
Itln1
Itpr1
Ivns1abp
Jam3
Kalrn
Kap
Katnal1
Kcnab1
Kcng2
Kcnj11
Kcnj6
Kcnk13
Kcnk7
Kcnrg
Kdr
Kif26b
Kif9
Kifc1
Kifc3
Kit
Klf10
Klf14
Klf4
Klhl1
Klhl2
Klra10
Klra7
Klrb1b
Kmo
Kpna4
Kras
Krba1
Krr1
Ksr1
L3mbtl4
Lacc1
Lactbl1
Larp4b
Las1l
Lax1
Lcn4
Lcorl
Ldhc
Lemd2
Leo1
Lgals9
Lgalsl
Lhpp
Lif
Lima1
Lin9
Lipe
Lipt2
Litaf
Lmbrd1
Lmo4
Loxl2
Lpar1
Lpgat1
Lphn2
Lpp
Lrcol1
Lrrc16a
Lrrc4b
Lrrfip2
Lrrk2
Lrtm2
Lta4h
Ly6d
Ly6g5b
Ly6k
Ly86
Lyrm7
Lyrm9
Lyve1
Mad1l1
Maf
Maml3
Man1a
Man1c1
Man2a1
Manba
Map2k4
Map3k15
Map3k5
Map4k3
Map7
Mapre2
Marf1
Mast4
Mbnl2
Mccc1
Mcph1
Mdfi
Med13l
Mepe
Metrnl
Mex3b
Mfsd2a
Mgat4a
Mgat5
Mgat5b
Mical3
Mical3
Mier2
Mitf
Mkl2
Mkx
Mlf1ip
Mllt6
Mmp25
Mnat1
Mnf1
Mocs2
Mprip
Mreg
Mrgpra1
Mrgpra2a
Mroh8
Mrpl1
Mrpl33
Mrps26
Mrvi1
Msantd1
Msi2
Msl2
Msmp
Msn
Msra
Mtfr2
Mthfd1l
Mthfd2l
Mtmr12
Mtus1
Musk
Myb
Mybphl
Mycn
Myh13
Myh9
Mylip
Myo10
Myo1b
Myo1e
Myo5a
Myo5c
Myocd
Naaladl1
Nabp1
Nap1l1
Naprt1
Ncapd3
Ncapg
Nceh1
Nckap5
Ncoa3
Ncor2
Ndrg1
Ndufa12
Ndufb6
Ndufc2
Nedd4l
Nek2
Neurl1b
Nfatc3
Nfkb1
Nhlrc2
Nhp2l1
Nit2
Nlrc5
Nmrk1
Nmt2
Nnmt
Nobox
Nol11
Nomo1
Nop2
Nos2
Nostrin
Nox3
Npr2
Npy
Nr0b2
Nr2c1
Nr2e3
Nr3c1
Nr5a2
Nrcam
Nrp1
Nsmce1
Nsun7
Nt5dc2
Ntn4
Nudt3
Nup160
Nup210
Nup54
Nupr1l
Odf1
Oit3
Olfr1417
Olfr1418
Olfr19
Olfr225
Olfr694
Olfr695
Olfr920
Olig3
Osbpl10
Osbpl2
Osbpl8
Otos
Oxct2a
Oxgr1
Oxr1
P2ry1
P2ry14
P4ha1
Pabpc1
Pabpc2
Pabpc4
Pag1
Pan3
Paqr3
Pard6b
Parp1
Parp14
Parp8
Parp9
Parvb
Parvg
Pccb
Pcgf5
Pcnx
Pcyt1a
Pde3a
Pde4b
Pde4d
Pde6a
Pde7b
Pdgfrl
Pdha1
Peli1
Pepd
Pfkl
Pgm1
Pgm2
Pgm5
Pgpep1l
Pgrmc2
Phf17
Phf2
Phf20
Phf21a
Phlda1
Phlpp1
Phxr2
Pigf
Pign
Pik3cg
Pik3r1
Pilra
Pim1
Pitpnc1
Pitx1
Pkd2l2
Pkn2
Pkp4
Plac8
Plbd1
Plcd4
Plcl2
Pld3
Plekha7
Plekhf2
Plekhm3
Plekho2
Plk2
Pltp
Pmel
Pmp22
Poc1b
Pold3
Polr1a
Polr3b
Pomp
Pomt1
Pou1f1
Pou4f1
Ppa2
Ppap2b
Ppap2c
Pparg
Ppfibp1
Ppp1r21
Ppp1r35
Ppp1r3g
Ppp2r5c
Ppp5c
Pramel3
Prdm11
Prex1
Prickle1
Prickle3
Prim2
Prkacb
Prkar2b
Prkce
Prkd2
Prkrip1
Prlr
Prrc2b
Prrx1
Prss23
Prss39
Prss52
Psmb2
Pten
Ptger2
Ptger4
Ptk2
Ptk2b
Ptpra
Ptprc
Ptprj
Ptrhd1
Pus7
Pwwp2b
Pygl
Qprt
Rab1
Rab11fip4
Rab14
Rab3gap2
Rab7
Rab8a
Rad51b
Raet1d
Rai1
Ralgps1
Ramp1
Rap1a
Rap2a
Rap2b
Rapgef2
Rapgef4
Rasgef1a
Rasgrf1
Rasgrf2
Rassf3
Rbbp8
Rbks
Rbm47
Rcc2
Recql5
Reep5
Rell1
Ret
Rev3l
Rfx4
Rgs12
Rgs17
Rgs3
Rho
Rhoq
Ric8b
Rin2
Rinl
Rmi2
Rnaseh2b
Rnaset2b
Rnf11
Rnf130
Rnf135
Rnf150
Rnf152
Rnf213
Rnf216
Rnls
Ror1
Rpa1
Rpap3
Rpl28-ps4
Rpl31
Rpp40
Rps2-ps10
Rps6ka2
Rps6ka5
Rptor
Rrbp1
Rreb1
Rsph3b
Rtn4r
Rtn4rl1
Rtp1
Rufy4
Runx1
Sardh
Sash1
Sash3
Sat1
Sbds
Sc4mol
Sc5d
Scaf8
Scarb1
Scarb2
Scgb1a1
Scgb1b2
Scgn
Sctr
Sdr16c6
Sec14l1
Sec31a
Selk
Sema4f
Senp2
Sepn1
43350
Serp2
Serpinb11
Serpinb2
Serpinb7
Sesn3
Setd2
Sgip1
Sgpp1
Sh2b2
Sh2d4a
Sh3pxd2b
Sh3tc2
Shisa2
Siglec5
Siglecg
Sipa1l1
Sipa1l2
Sirt2
Six2
Skap1
Skint3
Skint9
Sla
Slc15a5
Slc16a7
Slc22a16
Slc24a3
Slc25a18
Slc25a24
Slc26a11
Slc2a12
Slc2a13
Slc35b1
Slc35e4
Slc39a11
Slc45a1
Slc46a3
Slc51a
Slc6a4
Slc7a11
Slc8a1
Slc9a8
Smad3
Smad7
Smagp
Smco4
Smox
Smpd3
Smyd3
Snx11
Snx29
Snx31
Snx9
Sort1
Sox4
Sox6
Sox9
Sp100
Spag9
Specc1
Spef2
Spocd1
Spp1
Spred1
Spsb4
Spty2d1
Sqstm1
Srbd1
Srebf1
Srgap2
Srpk2
Srrm2
Ssr3
St3gal1
St3gal5
St6gal1
St8sia2
St8sia4
Stab1
Stard5
Stat1
Stim2
Stk17b
Stk31
Stk35
Stom
Ston1
Stra8
Stt3b
Stxbp6
Sulf2
Sun2
Supt3
Supv3l1
Susd1
Susd4
Suv39h2
Sv2c
Svil
Svs1
Swi5
Sycp3
Syk
Synm
Syp
Syt13
Tab2
Taf15
Taf3
Tanc1
Tbc1d16
Tbc1d23
Tbc1d5
Tbc1d8
Tbc1d9
Tbc1d9b
Tbk1
Tbl1xr1
Tbx3
Tcirg1
Tcl1
Tcstv3
Tctex1d1
Tdp1
Tecta
Tet2
Tex2
Tex29
Tfap2e
Tfeb
Tfip11
Tfrc
Tg
Tgfbr2
Tgfbr3
Tgm3
Thada
Thap1
Thsd4
Thsd7b
Thumpd2
Timm8a2
Tinag
Tk2
Tlr5
Tlr7
Tlr8
Tm2d1
Tm4sf1
Tm9sf2
Tm9sf4
Tmc3
Tmcc3
Tmco5
Tmed1
Tmem123
Tmem131
Tmem14a
Tmem171
Tmem178
Tmem200b
Tmem215
Tmem248
Tmem252
Tmem37
Tmem38b
Tmem51
Tmem67
Tmod3
Tmprss4
Tnfaip3
Tnfrsf17
Tnfrsf22
Tnfrsf26
Tnfsf10
Tnfsf15
Tnks
Tnr
Tnrc6b
Tns3
Tob1
Tomm20
Tomm20l
Tpcn2
Tpk1
Tpm4
Tprg
Tpst2
Tpt1
Traf3ip2
Tram2
Trappc8
Treml4
Trib1
Trim24
Trim59
Trim9
Trmt2b
Trmt5
Trps1
Tsc22d2
Tsc22d4
Tsen2
Tsg101
Tsga10
Ttc39a
Ttc8
Tuba3b
Tusc1
Txndc16
Txndc2
Ube2f
Ubl3
Ubtd2
Uck1
Ucp1
Uevld
Ugcg
Uggt1
Uggt2
Ugt1a10
Umodl1
Umps
Unc5c
Upb1
Usp12
Usp20
Usp24
Usp36
Usp40
Usp42
Usp44
Usp6nl
Ust
Utp18
Utp6
Uvrag
Vapa
Vav2
Vav3
Vegfa
Vgll4
Vkorc1l1
Vmn2r26
Vmn2r27
Vmn2r29
Vps13a
Vstm2l
Vwa3b
Vwa5a
Vwa8
Wbp11
Wdr1
Wdr89
Wdsub1
Wipf1
Wisp1
Wnt11
Wnt2b
Wnt5b
Wsb1
Wwc2
Xcr1
Xdh
Xpnpep2
Xpot
Xxylt1
Xylt2
Ypel2
Ywhaz
Zbtb16
Zbtb18
Zbtb8a
Zbtb8os
Zcwpw1
Zdhhc14
Zdhhc19
Zdhhc21
Zeb1
Zeb2
Zfand5
Zfp142
Zfp277
Zfp281
Zfp346
Zfp36l1
Zfp36l2
Zfp386
Zfp438
Zfp462
Zfp467
Zfp518b
Zfp541
Zfp618
Zfp622
Zfp637
Zfp703
Zfp710
Zfp90
Zfp957
Zmat1
Zmynd8
Zswim6

## Sheet: Table S4
Table S4
Significantly Differentially Expressed Genes (Zbtb16lu/lu vs WT GMPs) (related to Figure 4E and Supplemental Figure S4H )
53 Down genes and 145 Up genes upon PLZF inactivation (Zbtb16lu/lu)
meanWT	meanZbtb16lu/lu	logWT	logZbtb16lu/lu	logFC	pvalue	padj	gename
206.799	696.84	7.69905	9.44675	1.74771	8.4742e-08	6.92285e-05	Hist2h2aa2
217.583	718.834	7.77204	9.49152	1.71948	4.7845e-09	7.76347e-06	Gm44466
255.885	837.161	8.00498	9.71108	1.7061	2.03374e-09	4.98429e-06	Hist1h2ap
367.666	1195.3	8.52617	10.2244	1.69819	4.24132e-11	5.19732e-07	Gm44297
282.03	865.935	8.14481	9.75978	1.61497	2.26196e-10	1.3859e-06	0610039K10Rik
569.949	1624.12	9.15722	10.6663	1.50911	9.62519e-10	3.93157e-06	Hist1h2af
139.014	394.145	7.12942	8.62624	1.49681	1.71097e-06	0.000582395	Tmem202
177.133	490.013	7.47681	8.93962	1.46281	1.5336e-05	0.00348013	Cd177
372.47	983.662	8.54485	9.94348	1.39864	4.39373e-07	0.000215363	Hist1h2an
333.129	877.17	8.38426	9.77836	1.3941	2.90284e-07	0.000169388	Gm44346
357.237	939.369	8.48477	9.87708	1.39231	3.17682e-08	3.24406e-05	Gm20632
164.43	429.846	7.37008	8.75103	1.38095	3.66938e-05	0.00599527	Gm44878
906.352	2264.11	9.82552	11.1454	1.31984	3.01608e-08	3.24406e-05	Hist1h2ai
183.106	458.449	7.52439	8.84376	1.31937	5.08706e-08	4.79514e-05	Myo18b
365.513	880.572	8.51772	9.78394	1.26622	2.61685e-09	5.34447e-06	Gm11175
132.209	316.941	7.05755	8.31262	1.25507	7.27593e-05	0.00963293	Eps8l1
940.906	2188.86	9.87944	11.0966	1.21718	1.43793e-07	0.000103649	Gm20633
848.66	1927.63	9.73074	10.9134	1.18262	2.23837e-07	0.000137562	Gm44367
357.721	803.173	8.48672	9.65136	1.16464	6.54413e-07	0.000286399	Sgsh
1966.54	4298.77	10.9422	12.07	1.12786	4.71259e-07	0.000222108	Gm44454
138.049	295.584	7.11945	8.2123	1.09285	0.000627666	0.0493973	Gm10459
6493.36	13719.1	12.665	13.744	1.07903	6.94406e-09	9.45472e-06	Hist1h4f
657.001	1366.63	9.36195	10.4175	1.05552	5.06837e-09	7.76347e-06	Jund
428.797	888.307	8.74751	9.79654	1.04903	2.33e-05	0.00439259	Gm44364
14494.9	29937.6	13.8234	14.8697	1.04636	1.11996e-07	8.57749e-05	Hist1h4d
542.562	1120.03	9.0863	10.1306	1.04431	3.00985e-06	0.000970599	Gm17509
836.929	1712.15	9.71068	10.7424	1.03175	1.33569e-09	4.09188e-06	Gm23935
377.788	763.506	8.56525	9.57838	1.01314	1.52232e-06	0.000548663	Evl
7101.3	14222.6	12.7941	13.796	1.00193	4.25588e-07	0.000215363	Hist1h4c
237.441	476.097	7.89749	8.89814	1.00065	1.74157e-05	0.00369392	Ppfia4
411.06	822.939	8.68671	9.68639	0.999684	3.24927e-05	0.00560797	Dpm3
2904.5	5744.33	11.5046	12.4882	0.983605	3.43306e-06	0.00107869	Hist4h4
3945.52	7802.09	11.9464	12.9298	0.983463	8.09877e-07	0.000342215	Hist1h3c
785.389	1553.44	9.6191	10.6022	0.983077	0.000142331	0.0154347	Hist2h3c2
665.932	1299.97	9.3814	10.3454	0.963973	5.93991e-05	0.00827132	Cirbp
649.885	1268.46	9.34626	10.31	0.963743	4.90486e-07	0.000222608	Gsn
258.259	504.467	8.01825	8.98147	0.963222	0.000131728	0.0148091	Slc2a6
441.744	854.944	8.79033	9.74137	0.951043	0.00013051	0.0148091	Il10ra
3726.17	7168.99	11.8639	12.8078	0.943888	7.95942e-06	0.00216744	Hist1h2bc
758.333	1428.98	9.56859	10.4818	0.913188	1.77438e-05	0.00369392	Vill
449.802	845.202	8.81635	9.72486	0.908506	1.77853e-05	0.00369392	Kcnk12
6775.21	12648.5	12.7263	13.6268	0.900532	5.21505e-06	0.00152155	Hist1h3e
1027.41	1905.32	10.0062	10.8966	0.890374	1.61823e-06	0.000566567	Hist1h2bp
7491.35	13867.9	12.8712	13.7596	0.888364	2.24517e-07	0.000137562	Hist1h2bn
5455.59	10038.7	12.4138	13.2934	0.879647	4.0744e-07	0.000215363	Hist1h2bg
180.904	332.326	7.50703	8.38079	0.873756	0.00124176	0.0776354	Sertad1
6459.86	11831.6	12.6575	13.5305	0.872974	3.82338e-06	0.00117129	Hist1h3f
266.419	488.545	8.06296	8.9353	0.872338	0.000289536	0.0275037	P2rx7
233.628	427.986	7.87423	8.74479	0.870557	0.000329105	0.029873	Slc27a1
440.805	803.393	8.78726	9.65176	0.864492	7.69603e-05	0.00978499	Gm26508
801.351	1454.13	9.64809	10.5069	0.858842	0.000480287	0.0414066	Hist1h2ae
1354.86	2450.48	10.405	11.2594	0.854442	1.01026e-06	0.000412658	Hist1h2br
328.949	594.73	8.3661	9.21852	0.852418	0.00018938	0.0196667	Gm19412
176662	316517	17.4306	18.2719	0.84129	7.20234e-06	0.00200585	Gm26917
2531.62	4515.22	11.3064	12.1409	0.834483	7.52335e-05	0.00970433	Hist2h2ac
3032.54	5363.78	11.5668	12.3893	0.822518	5.8791e-05	0.00827132	Hist1h3a
242.113	423.666	7.92548	8.73018	0.804699	0.000806363	0.0606207	Gdf3
1393.96	2434.5	10.446	11.25	0.80399	1.99354e-05	0.00394013	Gm44313
8011.34	13984.2	12.968	13.7716	0.803607	1.32354e-06	0.000491473	Hist1h2be
490.13	848.861	8.93996	9.73108	0.791123	4.79466e-05	0.00731014	Il3ra
875.498	1510.65	9.77561	10.5619	0.7863	0.000582722	0.0466711	Junb
883.342	1523.9	9.78846	10.5745	0.786042	1.76287e-06	0.000583845	Zfp219
3653.91	6294.9	11.8356	12.6202	0.784578	6.39055e-05	0.00870109	Rpl36-ps12
3249.32	5597.35	11.6664	12.4508	0.78442	0.000115274	0.0134531	Hist1h3i
3569.84	6135.27	11.802	12.5831	0.781097	4.90335e-06	0.0014655	Hist1h2bq
269.582	462.39	8.07992	8.85608	0.776162	0.000822089	0.0614261	Rab11fip4
3065.57	5236.19	11.5824	12.3546	0.77217	3.32558e-05	0.00565996	Hist1h2bl
617.942	1055.05	9.27366	10.0445	0.770804	4.01214e-05	0.00646905	Haghl
1442.28	2455.12	10.4951	11.2622	0.767029	4.04676e-07	0.000215363	Dok3
2218.83	3775.37	11.1162	11.8828	0.766548	0.000320295	0.0292903	Gm44492
1542.31	2616.76	10.5918	11.3541	0.762306	0.000118349	0.0136816	Rpl36-ps2
2358.06	3999.01	11.204	11.9658	0.761792	6.10548e-08	5.34404e-05	Cfp
518.311	878.137	9.02046	9.77994	0.759488	0.000197125	0.0201298	Trib1
999.917	1688.14	9.96711	10.7221	0.754965	1.6954e-05	0.00369392	Dtx3
359.352	606.578	8.49326	9.24692	0.753662	0.000841606	0.0620177	Borcs6
249831	420653	17.9306	18.6823	0.751673	3.62948e-05	0.00599527	Rn7sk
643.507	1076.8	9.33205	10.0739	0.741822	0.00110746	0.0721849	Rpl36
296.205	491.788	8.21532	8.94482	0.729506	0.00110521	0.0721849	Gm11131
789.025	1306.88	9.62576	10.353	0.727261	5.01103e-05	0.00731014	Ccng2
1165.89	1928.9	10.1884	10.9143	0.725866	1.3167e-05	0.00316369	Csf2ra
1712.4	2813.85	10.7426	11.4588	0.716197	1.16242e-06	0.000459493	Matk
1276.44	2097.58	10.319	11.0352	0.71616	1.92881e-05	0.0038747	Hist1h4i
1071.21	1751.73	10.0664	10.7754	0.709019	6.72011e-06	0.00191507	Megf8
4985.85	8126.26	12.2839	12.9886	0.704642	2.07645e-05	0.00403886	Lyz2
406.898	662.094	8.67206	9.37307	0.701006	0.000768155	0.0581047	Ttc21a
7279.28	11783.8	12.8298	13.5246	0.694863	0.000284072	0.0271955	Ccl9
524.966	849.118	9.03883	9.73152	0.692693	0.000212684	0.0213626	Frat1
17081.6	27453.3	14.0602	14.7447	0.684499	7.92411e-05	0.00990837	Rplp1
400.554	643.417	8.64945	9.33185	0.682401	0.00127978	0.0792042	Gm37305
1188.85	1907.82	10.2166	10.8985	0.681904	7.38938e-05	0.00963293	Ier2
7319.68	11736.4	12.8378	13.5188	0.681065	3.60674e-05	0.00599527	Hist1h2bh
505.27	808.093	8.98376	9.66016	0.676399	0.000628855	0.0493973	Klf11
1450.3	2318.34	10.5031	11.1795	0.676366	2.62154e-05	0.00472416	Aatk
706.923	1129.37	9.46745	10.1426	0.675128	0.000503251	0.0422386	Dhrs3
2916.96	4654.46	11.5107	12.1847	0.673962	6.14306e-05	0.0084581	Trim17
9445.7	15061.2	13.2056	13.8786	0.673048	2.19231e-07	0.000137562	Gpc1
2755.06	4375.54	11.4284	12.0956	0.667183	8.78814e-06	0.00230238	Bckdha
3464.32	5497.35	11.7588	12.4248	0.666011	5.91932e-05	0.00827132	Hist1h2bf
1290.42	2045.81	10.3347	10.9992	0.664423	7.35725e-05	0.00963293	Pld4
475.334	751.377	8.89583	9.55531	0.659484	0.000667045	0.051734	Stard10
447.79	706.325	8.8099	9.46623	0.656333	0.000886244	0.0627748	Lzts2
607.099	955.083	9.24816	9.90099	0.65283	0.000400522	0.0358248	Crocc
759.916	1194.58	9.57159	10.2235	0.651898	0.000482447	0.0414066	Cul9
878.184	1371.31	9.78002	10.4224	0.642367	0.000516368	0.0430447	Gm9888
1926.01	3005.89	10.9121	11.5541	0.64191	8.09833e-05	0.0100239	Hist1h2ac
5866.63	9119.18	12.5186	13.1548	0.636283	1.32236e-06	0.000491473	Unc93b1
2147.18	3319.56	11.0689	11.6972	0.628316	2.11466e-05	0.0040489	Atp13a2
1514.19	2340.48	10.5653	11.1932	0.62792	0.000198906	0.0201438	Lrp1
624.357	963.736	9.28854	9.91399	0.625454	0.00115482	0.07409	Tnfaip8l2
685.464	1057.21	9.42304	10.0474	0.624365	0.000914187	0.064014	Hacl1
965.149	1486.6	9.9161	10.5388	0.622669	0.000258274	0.0252874	Grcc10
2762.96	4242.55	11.4325	12.0511	0.618536	1.07463e-05	0.00274343	Cenpb
5069.26	7773.13	12.3078	12.9245	0.616621	4.94467e-05	0.00731014	AY036118
3427.82	5237.83	11.7435	12.355	0.611533	1.66837e-05	0.00369392	Hist3h2a
4379.01	6661.64	12.0967	12.7019	0.60516	0.000984896	0.0671597	Scarna2
5580.35	8438.14	12.4464	13.0429	0.596481	0.000138537	0.015294	Gm11942
736.011	1103.77	9.52554	10.1095	0.583995	0.0010164	0.0683322	Iffo1
6934.57	10365	12.7598	13.3396	0.579774	0.000697598	0.0530954	Hist1h2bm
2674.81	3988.34	11.3858	11.9619	0.576175	7.74558e-05	0.00978499	B3gnt8
21121.3	31322.4	14.3665	14.935	0.568474	9.32024e-05	0.0113079	Hist1h1c
1108.18	1640.71	10.1153	10.681	0.565706	0.000428724	0.0380694	Gm15821
1036.26	1533.17	10.0186	10.5832	0.564677	0.00104268	0.0694402	Trappc6a
1971.55	2912.63	10.9458	11.5086	0.562756	0.000185412	0.0194192	Ahnak
9545.35	14082.2	13.2207	13.7817	0.560957	1.38856e-05	0.00323428	Irf8
3108.4	4584.87	11.6024	12.163	0.560559	0.00057044	0.0460854	H2afx
2885.09	4251.09	11.4949	12.054	0.559053	4.98593e-05	0.00731014	Mefv
970.561	1423.73	9.92416	10.4765	0.552309	0.00108374	0.0713983	Gm45234
1216.06	1782.16	10.2492	10.8002	0.551033	0.0012016	0.0758987	Adamts10
918.948	1340.97	9.84541	10.3901	0.544724	0.00116147	0.0741282	Ankmy1
1581.36	2295.45	10.6279	11.1652	0.537325	0.00114424	0.0737971	Itgb2
3810.83	5521.27	11.8963	12.431	0.53478	0.000496676	0.0419743	Rps26
1116.77	1614.1	10.1264	10.6574	0.531002	0.000986515	0.0671597	Gm16575
3437.8	4932.94	11.7477	12.2685	0.520835	0.000660231	0.0515316	Cdt1
6243.51	8883.38	12.6084	13.1171	0.508683	0.000238111	0.0237221	Abca7
1663.53	2364.54	10.7009	11.208	0.507051	0.000912916	0.064014	Fcer1g
2142.04	3015.42	11.0654	11.5586	0.493183	0.000686592	0.052915	Arid5a
8263.07	11621.8	13.0126	13.5047	0.492035	0.000184656	0.0194192	Scarna10
8262.58	11620.3	13.0126	13.5045	0.491932	0.000185398	0.0194192	Gm28967
4881.47	6784.38	12.2534	12.7282	0.474817	0.00102047	0.0683322	Anxa2
6918.16	9584.39	12.7564	13.2266	0.470241	0.000940568	0.0654463	Plppr3
3976.78	5491.8	11.9577	12.4233	0.465578	0.000571648	0.0460854	Tapbp
15892.5	21907.1	13.9561	14.4192	0.463032	0.000253064	0.0250085	Psap
5607.13	7687.02	12.4533	12.9084	0.455091	0.000537244	0.0444824	Selplg
3917.5	5347.87	11.9361	12.385	0.448935	0.000850139	0.0620177	Tap2
10888.1	14658.6	13.4106	13.8396	0.42896	0.0011359	0.0736473	Aldh2
46519.7	34730.9	15.5056	15.084	-0.421609	0.000693002	0.0530753	Ncl
17138.2	12691.5	14.065	13.6317	-0.433325	0.00127921	0.0792042	Gm9118
7102.34	5222.26	12.7943	12.3507	-0.443546	0.00120076	0.0758987	Naa50
12896.8	9428.05	13.6548	13.2029	-0.451937	0.000591117	0.0470361	Xpo1
5531.81	3958.21	12.4338	11.951	-0.4828	0.00101263	0.0683322	Hmmr
4161.69	2977.74	12.0233	11.5405	-0.482816	0.000858756	0.0620177	Dlat
6206.3	4440.46	12.5998	12.1168	-0.482932	0.000445065	0.0392362	Anp32b
3937.23	2801.18	11.9433	11.4523	-0.491	0.000557225	0.0455215	Psmd12
10116.8	7183.8	13.3046	12.8107	-0.49388	0.000869516	0.0620177	Cdv3
7517.87	5294.52	12.8763	12.3706	-0.505743	0.000141559	0.0154347	Top1
2458.58	1727.99	11.2642	10.7557	-0.508482	0.00107141	0.0709681	Mtap
2553.59	1788.84	11.3189	10.8056	-0.513259	0.000870495	0.0620177	Uba6
1837.11	1275.88	10.844	10.3184	-0.525603	0.00122938	0.0772558	Alg9
5936.84	4090.68	12.5357	11.9985	-0.537244	6.62794e-05	0.00892514	Calr-ps
2419.44	1666.77	11.2411	10.7037	-0.537347	0.000945323	0.0654463	Ints8
7177.32	4905.59	12.8094	12.2605	-0.548925	0.000100806	0.0121105	Ube3a
2472.6	1688.44	11.2724	10.7223	-0.550065	0.00029785	0.0280758	Gm14373
3602.84	2451.49	11.8153	11.26	-0.55529	0.000131404	0.0148091	Gm5611
76661.9	52059.7	16.2262	15.6679	-0.558333	0.000486421	0.0414066	Hsp90b1
20809	14089.7	14.345	13.7825	-0.562533	0.000197088	0.0201298	1810014B01Rik
3811.17	2569.23	11.8964	11.3277	-0.568717	0.000110067	0.0129689	Gm9892
4872.1	3251.55	12.2506	11.6674	-0.583269	0.000311466	0.0286971	Rps6ka3
2214.8	1476.01	11.1136	10.5285	-0.585147	0.00026852	0.025909	Brix1
1033.52	686.021	10.0147	9.42421	-0.590538	0.000855834	0.0620177	Amd2
3735.36	2475.94	11.8674	11.2743	-0.593074	0.000362539	0.0326659	Hspe1
6474.41	4283.02	12.6608	12.0647	-0.596008	0.000136607	0.015218	Gm15344
2608.57	1720.91	11.3496	10.7498	-0.599801	8.2429e-05	0.0101009	Nus1
1769.34	1166.74	10.7898	10.1895	-0.600302	0.000953923	0.0656706	Eef1e1
1699.52	1118.94	10.7318	10.1292	-0.60256	0.000260014	0.0252874	Gm11516
1640.83	1077	10.6811	10.0741	-0.606957	0.00048658	0.0414066	Fam98a
1010.55	656.892	9.98235	9.36171	-0.620644	0.000548954	0.0451469	2610020C07Rik
948.406	605.17	9.89088	9.24358	-0.647302	0.000863143	0.0620177	Gm43361
2550.51	1624.57	11.3171	10.6667	-0.650405	0.000309362	0.0286971	Gfpt1
1923.99	1215.66	10.9106	10.2487	-0.661918	5.51414e-05	0.00794945	Eif3j2
2663.52	1667.47	11.3797	10.7043	-0.67535	4.4677e-05	0.00701888	Dnaja1
9059.15	5670.32	13.1453	12.4695	-0.67585	0.000307117	0.0286971	Gm5844
1662.03	1038.85	10.6996	10.0222	-0.67744	4.56733e-05	0.00708456	Serpina3g
15657.8	9763.14	13.9347	13.2533	-0.681411	3.13908e-05	0.00553764	Hspd1-ps3
1263.9	787.017	10.3048	9.62208	-0.682719	0.000475106	0.0414066	Zfp971
826.005	510.049	9.69175	8.99732	-0.694437	0.000863191	0.0620177	Kbtbd8
16264.6	10037.1	13.9895	13.2932	-0.696346	0.000184295	0.0194192	Gm20594
41830.1	25571.7	15.3523	14.6423	-0.70997	8.83075e-06	0.00230238	Hsp90aa1
36432.4	22236.8	15.153	14.4407	-0.712246	1.90014e-05	0.0038747	Gm12346
1261.15	754.633	10.3017	9.56154	-0.740128	4.22924e-05	0.00673053	Snhg14
5715.49	3378.54	12.4809	11.7226	-0.758302	4.98587e-05	0.00731014	Chordc1
963.975	566.458	9.91435	9.14837	-0.765978	3.16333e-05	0.00553764	Gm13886
58784.5	33312.8	15.8432	15.0238	-0.819342	2.56299e-05	0.00472416	Hspa8
16440.2	9152.51	14.005	13.1601	-0.844915	2.58687e-05	0.00472416	Gm8355
3016.69	1659.9	11.5592	10.6978	-0.861478	0.000104067	0.0123809	Gm15542
71786.3	39419.7	16.1314	15.2667	-0.864777	1.2117e-05	0.00296964	Gm26825
71779.4	39415.6	16.1313	15.2665	-0.864785	1.20679e-05	0.00296964	Gm15459
2936.4	1486.77	11.5203	10.5389	-0.981386	1.39886e-05	0.00323428	Gm7816
766.738	319.022	9.58447	8.32203	-1.26244	2.99353e-08	3.24406e-05	Zbtb16

## Sheet: Table S5
Table S5
Genes associated with enhancers modulated upon aging and Zbtb16lu/lu (related to Figure 5D)
937 genes	346 genes	1068 genes
Old WT Up_only	Common	Zbtb16lu/lu Up_only
1110032F04Rik	1110059E24Rik	1110004F10Rik
1110034G24Rik	1700034J05Rik	1600014C23Rik
1200014J11Rik	2610301B20Rik	1700003F12Rik
1500015O10Rik	3010026O09Rik	1700016C15Rik
1700001O22Rik	4933412E24Rik	1700018B08Rik
1700017B05Rik	A130050O07Rik	1700018C11Rik
1700019M22Rik	AI413582	1700025C18Rik
1700019O17Rik	AI467606	1700029F12Rik
1700061G19Rik	Aagab	1700042B14Rik
1700063H04Rik	Abo	1700067P10Rik
1810013L24Rik	Abra	1700069L16Rik
2410089E03Rik	Acot11	1700106J16Rik
2610301G19Rik	Acsl1	1810011H11Rik
4921524J17Rik	Actbl2	2010002M12Rik
4930415F15Rik	Adamts20	2010107G12Rik
4930429B21Rik	Adipor2	2010109A12Rik
4930435H24Rik	Aebp2	2010300C02Rik
4930468A15Rik	Ahnak	2310039H08Rik
4930512M02Rik	Akap10	2410127L17Rik
4930539E08Rik	Alpk2	2610034B18Rik
4930544G11Rik	Angpt2	3830408C21Rik
4931429P17Rik	Angptl2	4921513D11Rik
4933416C03Rik	Ankrd11	4921513I03Rik
4933425L06Rik	Aoah	4930404H24Rik
4933426M11Rik	Arhgap26	4930503B20Rik
5031414D18Rik	Arhgap28	4930522H14Rik
5730455P16Rik	Arhgef10l	4930523C07Rik
5930403N24Rik	Arid1b	4930567H17Rik
9130401M01Rik	Asap1	4930568D16Rik
9430020K01Rik	Asprv1	8430427H17Rik
A430033K04Rik	Atg7	9030617O03Rik
A530016L24Rik	Atrnl1	9230102O04Rik
A630091E08Rik	B3gntl1	9230109A22Rik
A730018C14Rik	B4galt5	9830107B12Rik
A930011G23Rik	Bcl2	9930022D16Rik
AI118078	Bdkrb2	A130051J06Rik
Abca1	Bean1	A430093F15Rik
Abca2	Bhlhe40	A530021J07Rik
Abcd3	Blm	A630001G21Rik
Abhd2	Blnk	A830073O21Rik
Abtb2	Bmpr1b	AB041803
Acat1	Cap1	AU016765
Acsl4	Ccdc67	AV320801
Actn1	Ccdc80	Aatk
Actr2	Ccl7	Abca13
Ada	Ccrn4l	Abcb4
Adam6a	Cd180	Abcc2
Adamts9	Cd200r3	Abcc6
Adamtsl1	Cdc73	Abcg1
Adamtsl2	Cdh26	Acox3
Adcy5	Cdh4	Acoxl
Adcy9	Cdk19	Acp6
Adora2a	Cdkal1	Actl7b
Adora2b	Cdyl	Adam22
Adtrp	Cdyl2	Adap2
Afap1l1	Cela1	Adcy3
Aff3	Cep110	Adcy8
Agpat5	Cep68	Adipoq
Aida	Cers6	Adnp
Aig1	Clic5	Adora3
Ak2	Clvs1	Adra1d
Akap13	Cnbd2	Adrb1
Akap2	Cog6	Adrb2
Aktip	Colq	Adrm1
Aldh1a2	Coq2	Agl
Alk	Cox4i1	Agtr1b
Alox5ap	Crtap	Ahcyl1
Anapc4	Crtc3	Ahi1
Ankrd33b	Csgalnact1	Ahsa1
Ankrd44	Ctsc	Akap11
Ankrd46	Ctsk	Akap12
Ankrd9	Cxcr2	Akap7
Anks1	Cxcr4	Akr1d1
Anks1b	Cysltr2	Akt3
Ano10	Cyth1	Alcam
Anxa6	D430019H16Rik	Alg8
Ap1ar	Dennd3	Alyref2
Ap1b1	Depdc1b	Amigo2
Ap1s3	Diras2	Amz1
Apbb1ip	Dleu7	Amz2
Aph1c	Dlx2	Ank2
Apoa1	Dnajb6	Ankdd1a
Apof	Dnajc3	Ankrd1
Apon	Dusp10	Ankrd28
Aqp4	Dync1h1	Ankrd50
Aqp9	Dynlrb2	Ankrd55
Arhgap18	Eci2	Ano4
Arhgap32	Ednrb	Anp32a
Arhgef28	Ehd3	Ap1s2
Arhgef3	Elk3	Ap3b1
Arid5b	Elmo1	Apoc2
Arl8b	Ephb2	Apol8
Armc9	Etv6	Aptx
Asap2	Ezr	Arf4
Asph	Fam151a	Arfgef1
Atf7ip	Fam171a1	Arg1
Atp10b	Fam184a	Arhgef7
Atp11a	Fam20c	Arid1a
Atp11b	Fam43a	Arid2
Atp13a2	Fam49b	Arid3b
Atp2c2	Fam53b	Arid4a
Atp8a1	Fam78b	Arl13a
Atxn1	Fignl1	Armc1
Atxn7l1	Fmo9	Armc4
B130024G19Rik	Fndc3a	Arnt
B3gnt7	Fnip2	Asgr1
B430203G13Rik	Foxn3	Asgr2
BC016579	Foxo1	Aspdh
BC048943	Foxp1	Atg14
BC067074	Fpr1	Atp13a4
Bace1	Furin	Atp13a5
Bahcc1	Gadd45g	Atp2a2
Bbx	Gadl1	Atp2b1
Bcar3	Galnt6	Atp2b4
Bcas1	Garnl3	Atp6v1e1
Bcas3	Gata6	Atp6v1g3
Bcat1	Gck	Atp8a2
Bcl2a1a	Gfra1	Auh
Bcl2l14	Gm10309	B020031M17Rik
Bcl6	Gm10322	B230120H23Rik
Bicd2	Gm10335	B4galt6
Bin3	Gm15023	BC023829
Bloc1s3	Gm1631	BC027231
Bnipl	Gm3443	BC048403
Btbd11	Gm5415	BC049715
Btk	Gm765	BC051665
C030046E11Rik	Gm766	BC106179
C130074G19Rik	Gm9867	Bag3
C1qtnf3	Gm9961	Bai2
C2cd3	Golph3	Baiap2
Cables1	Gpr34	Bak1
Cabyr	Haao	Basp1
Cacnb2	Has1	Baz2b
Cacng5	Hilpda	Bbs10
Cacybp	Hist1h2bp	Bbs9
Calcrl	Hist1h2bq	Bcl2a1c
Camk2a	Hivep2	Bcl2l11
Camkk1	Hk2	Bcl3
Capg	Hlx	Bcl9
Capn1	Hp1bp3	Bfsp1
Capn13	Hs6st1	Birc2
Capn5	Htt	Bmp2k
Capns2	Ifnar1	Bmper
Caprin1	Ifngr1	Boc
Cars	Igf1r	Btd
Casp3	Ighv1-73	Bysl
Ccdc111	Ikzf1	C1qb
Ccdc149	Il10ra	Cacna2d1
Ccdc68	Il10rb	Cacna2d3
Ccdc69	Il6	Cadm1
Ccdc71l	Impdh1	Camk2d
Ccdc97	Inpp5a	Capsl
Ccl6	Iqgap1	Car10
Ccnb1	Iqsec1	Car6
Ccr1l1	Irf2bp2	Card11
Ccr2	Irf8	Cbfa2t2
Ccr3	Itgb5	Cbwd1
Ccr7	Katnal1	Cbx4
Ccz1	Kcnk13	Ccdc112
Cd19	Kcnrg	Ccdc114
Cd274	Kdr	Ccdc121
Cd28	Kit	Ccdc146
Cd44	Krr1	Ccdc55
Cd47	L3mbtl4	Ccdc62
Cd9	Lacc1	Ccdc64b
Cdcp2	Lactbl1	Ccdc8
Cdh17	Lcn4	Ccl2
Cdkn2aipnl	Leo1	Ccnb2
Cdnf	Lhpp	Ccnd1
Cds2	Lif	Ccnd3
Cep128	Lin9	Ccng2
Cerk	Lphn2	Ccnj
Cfl2	Lpp	Ccr1
Chga	Lrtm2	Ccr6
Chgb	Lta4h	Ccrl2
Chl1	Ly86	Cd244
Chrna9	Maf	Cd40
Chst11	Man1a	Cd5l
Chsy1	Map2k4	Cd6
Cidea	Map3k15	Cdc42se2
Cldn20	Mapre2	Cdc7
Clec10a	Metrnl	Cdca5
Clec16a	Mgat4a	Cdh15
Clec2l	Mgat5	Cdk17
Clic3	Mlf1ip	Cdk6
Clic4	Mocs2	Ceacam16
Clip2	Mrgpra1	Cebpg
Clip4	Msantd1	Celf2
Clnk	Myh9	Cer1
Cma1	Mylip	Cers5
Cmas	Myocd	Chaf1b
Cmip	Myrfl	Chd1l
Cmss1	Ncoa2	Chd4
Cntn3	Ncoa3	Chd7
Coro6	Ndrg1	Chka
Cpq	Ndufb6	Chml
Crebbp	Nedd4l	Chmp6
Crem	Nmt2	Chn2
Cryaa	Nol11	Chrna1
Csf2rb2	Nostrin	Chrna2
Csnk1g2	Nox3	Cish
Cstad	Nr3c1	Cited2
Ctla2a	Nudt3	Clcn4-2
Ctla2b	Nup160	Cldn14
Ctss	Oit3	Cldn22
Cubn	Olig3	Clec2i
Cxcr1	Oxr1	Clic6
Cxxc4	P4ha1	Clk3
Cyp11a1	Pabpc1	Clptm1
Cyp26b1	Parp1	Cmklr1
D14Abb1e	Pcbp1	Cmtm2b
D5Ertd579e	Pcnx	Cmtm3
Dap	Pcyt1a	Cngb1
Dbi	Pde4b	Cnih3
Dcstamp	Pde4d	Cnnm2
Dctn6	Pgpep1l	Cnr1
Dcun1d5	Pgrmc2	Coro2b
Ddit4	Phf17	Cpa6
Ddr1	Phf20	Cpb1
Ddr2	Phlda1	Cpne2
Defb48	Phlpp1	Cpvl
Dennd4a	Pik3r1	Crot
Dgcr6	Pim1	Csdc2
Dhrs1	Pitpnc1	Csf1
Dhrs7	Pkn2	Csgalnact2
Dhx15	Plac8	Ctdp1
Dhx40	Plekhf2	Ctdspl
Dio2	Pou4f1	Ctif
Dnahc17	Ppfibp1	Ctnnbl1
Dnajb12	Ppif	Ctsh
Dnajb13	Ppp2r5c	Cttnbp2nl
Dnajb9	Prdm14	Cul3
Dnajc10	Prex1	Cxcl10
Dpf3	Prickle1	Cxcl17
Dppa3	Prim2	Cyp1b1
Dpys	Prkce	Cyp7b1
Dpysl2	Prkrip1	Cyth3
Dscr3	Prrc2b	D130062J21Rik
Dsn1	Prss39	Dab2ip
Dtnbp1	Pten	Daf2
Dusp2	Ptger2	Dapk1
Dym	Ptk2	Dapk2
Dynlt1b	Ptprc	Dapl1
Dyrk3	Ptprj	Daxx
E030011O05Rik	Pwwp2b	Dazap2
E330021D16Rik	Rab1	Dazl
Ect2l	Rab11fip4	Dclre1c
Edn1	Rab14	Dcun1d1
Eed	Rab3ip	Ddx1
Efcab10	Rab8a	Defb29
Efcc1	Rapgef2	Dennd6a
Efhc1	Rbbp8	Denr
Egfl7	Rcc2	Dera
Egln3	Rgs12	Desi1
Eif4e3	Rgs3	Dgka
Elf2	Rinl	Dgkh
Elmod3	Rnaset2b	Dhfr
Emilin2	Rnf130	Dhrs7c
Enpp6	Rnls	Dio3
Ensa	Rpl31	Dip2c
Epb4.1l4a	Rps6ka2	Disc1
Epb4.1l4b	Rreb1	Dkk2
Epb4.1l5	Runx1	Dnahc8
Erbb4	Scgb1a1	Dnaic1
Ercc6l2	Sema4f	Dnaja2
Erg	Serp2	Dnajc5b
Ets2	Serpinb11	Dnase1l3
Exoc3l2	Serpinb7	Dnm2
Exoc6b	Sgip1	Dnmbp
F13a1	Sh2d4a	Dnmt3l
F2r	Sh3pxd2b	Dntt
F2rl2	Sipa1l1	Dock10
F3	Skap1	Dstn
F830045P16Rik	Slc22a16	Dtna
Fabp7	Slc24a3	Dusp1
Fads3	Slc51a	Dusp18
Fam107b	Slc9a8	Dusp22
Fam131b	Smad3	Dusp4
Fam159b	Smad7	Dusp6
Fam160b2	Smco4	Dyrk1a
Fam163b	Snx11	E130012A19Rik
Fam210a	Snx29	E130114P18Rik
Fam49a	Snx31	ENSMUSG00000097084
Fam83a	Sox4	ENSMUSG00000098133
Fam98c	Specc1	ENSMUSG00000098188
Fastkd1	Spty2d1	Edem3
Fblim1	Srpk2	Efna5
Fbxl22	St3gal1	Eif2a
Fbxo11	Stt3b	Eif4g3
Fbxo18	Sulf2	Elfn1
Fbxo22	Supt3	Elovl5
Fbxw7	Susd1	Elovl6
Fer1l6	Svil	Elovl7
Fgf3	Syk	Enho
Filip1l	Tbc1d5	Eno1
Flrt2	Tbc1d8	Enpep
Fnbp1l	Tbc1d9b	Entpd1
Fndc3b	Tbl1xr1	Ep300
Fndc7	Tbx3	Epb4.1
Foxn2	Tdp1	Epgn
Frrs1l	Tet2	Eps8l3
Fst	Tfip11	Ercc1
Fstl1	Tgfbr2	Ercc4
Fth1	Thap1	Ern1
Fut8	Thsd7b	Errfi1
Fyn	Timm8a2	Esrp2
Gab1	Tk2	Etv1
Gab2	Tm9sf2	Etv3
Gad1	Tmem215	Evi2a
Galnt1	Tmem37	F11r
Galnt2	Tmem51	F830104G03Rik
Galnt7	Tmod3	Fabp5
Gapvd1	Tmprss4	Fam117a
Gch1	Tomm20	Fam120a
Gcnt1	Tpst2	Fam129a
Gcsam	Traf3ip2	Fam133b
Gem	Tram2	Fam134b
Gfi1b	Trib1	Fam169a
Gfod1	Ttc8	Fam170b
Gfpt2	Txndc16	Fam198b
Ghsr	Txndc2	Fam46a
Glcci1	Ubl3	Fam58b
Glce	Ubtd2	Fam71b
Glod4	Ugcg	Fam76b
Gm10032	Uggt1	Fam83b
Gm10134	Uggt2	Fam83f
Gm10152	Umps	Fam86
Gm10192	Unc5c	Fam92b
Gm10260	Utp6	Fbrsl1
Gm10273	Uvrag	Fbxl14
Gm10295	Vgll4	Fbxl17
Gm10549	Vps13a	Fbxo34
Gm10974	Wnt11	Fbxw11
Gm11042	Xdh	Fbxw8
Gm1123	Xxylt1	Fcho2
Gm11733	Ypel2	Fcrls
Gm12216	Ywhaz	Fem1c
Gm13691	Zfp36l1	Fgd2
Gm15737	Zfp36l2	Fgd4
Gm16140	Zfp438	Fgd6
Gm17511	Zfp618	Fgfr1op
Gm1966	Zfp703	Fgfr4
Gm20431	Zfp957	Fgl2
Gm20459	Zmat1	Fhad1
Gm21811	Zmiz1	Fhl4
Gm2792	Zmynd8	Flnb
Gm4070		Flt1
Gm4799		Flywch2
Gm5082		Fmnl1
Gm5641		Fmo5
Gm6432		Fn1
Gm6772		Fnbp1
Gm9887		Fosb
Gm9912		Foxb2
Gm9934		Foxd4
Gm9956		Foxk1
Gmnc		Fras1
Gmpr		Frrs1
Gna14		Fscn1
Gnaq		Fstl4
Gnpda1		Fzd4
Golga5		Fzd5
Gorasp2		Fzd7
Gosr1		Galnt5
Gp9		Gas2l3
Gpbp1		Gas7
Gpld1		Gatsl2
Gpr133		Gcm1
Gpr18		Gda
Gpr31b		Gdpd1
Gpx3		Gfra2
Grb2		Ggnbp1
Grpel2		Ggta1
Grxcr1		Ghrh
Gsdmc		Gigyf1
Gtf2i		Gimap4
Gtf2ird1		Gimap6
Gtf3c5		Gja10
Gtsf1l		Glp1r
Gxylt1		Glp2r
Gyg		Glrx5
H2-DMb1		Gltscr1
H60b		Gm10006
Heatr5a		Gm10123
Hectd1		Gm10184
Helb		Gm10269
Hes5		Gm10308
Hgfac		Gm10382
Hipk2		Gm10604
Hivep1		Gm10655
Hlf		Gm10729
Hltf		Gm10945
Hmbox1		Gm11077
Hmg20a		Gm11096
Hmgb2		Gm11435
Hnrnpl		Gm11541
Hnrnpul1		Gm15448
Hpcal1		Gm1840
Hpse		Gm21451
Hs1bp3		Gm21464
Hs3st1		Gm21685
Hsf2		Gm21759
Hsh2d		Gm355
Hspa13		Gm3940
Ica1		Gm4889
Id2		Gm5148
Ier3		Gm5218
Ifi47		Gm5294
Ift172		Gm5435
Ift57		Gm5549
Igbp1		Gm5577
Ikzf2		Gm5600
Il12a		Gm6594
Il15ra		Gm6816
Il18r1		Gm6994
Il18rap		Gm7873
Il1a		Gm8597
Il1b		Gm8603
Il1r2		Gm973
Il1rap		Gm9754
Il27		Gm9776
Il6ra		Gm9817
Il9r		Gm9830
Ilf3		Gm9869
Impa2		Gm9930
Incenp		Gm9932
Inhba		Gm9964
Ino80c		Gmeb1
Inpp5k		Gna12
Ippk		Gnb2
Irak3		Gnptab
Irf1		Gorab
Irf2		Gpatch3
Irf2bpl		Gpc1
Irg1		Gpd2
Itga4		Gpnmb
Itgb1bp1		Gpr12
Jag1		Gpr55
Jarid2		Gpr82
Kazn		Gpr87
Kcmf1		Gpt2
Kcnh5		Gramd1a
Kcnj15		Grb7
Kcnj5		Gria2
Kcnu1		Grm4
Kctd1		Grm5
Kdm3b		Grpr
Kif13b		Gsdmc3
Kif3b		Gsdmc4
Kif6		Gsdmd
Klf13		Gse1
Klhl18		Gsg2
Klhl25		Gsn
Krt18		Gtpbp1
Krt8		Gucd1
Krtcap3		Gucy1b2
L3mbtl3		Gucy2c
Laptm5		Gyltl1b
Lclat1		H2afy
Ldlrad4		Hacl1
Lgi2		Hamp
Lhx2		Hand1
Limd2		Hck
Lingo1		Hecw2
Lix1		Hemk1
Lmnb1		Herc1
Lmo2		Herpud1
Lnpep		Herpud2
Lpin2		Hexim2
Lrig3		Hgf
Lrrc1		Hipk4
Lrrc32		Hkdc1
Lrrc37a		Hmcn1
Lrrc3b		Hmga2
Lrrc58		Hormad2
Lrrc63		Hs3st3b1
Lrrc8b		Hspa4
Lrrc8c		Htr1f
Lrrc8d		Htra3
Lrrn2		I830012O16Rik
Lsm10		Iars2
Lyn		Ibtk
Lyst		Ifitm7
Mad2l1		Ifltd1
Mamdc2		Ifrd1
Maml2		Ift122
Mansc4		Ift81
Map10		Igf2bp2
Map3k3		Ikbke
Map4k4		Ikzf3
Mapk1		Il1f10
Mapk9		Il1rn
Mapkap1		Il2
Mapkapk2		Il21
2018-03-03		Il4ra
Mark1		Il6st
Matn1		Il7r
Max		Ina
Mbd2		Inpp5f
Mbp		Inpp5j
Mcf2l		Ints7
Mcfd2		Ip6k3
Mcl1		Ipo5
Mcpt8		Iqgap2
Med14		Irf4
Med9		Isl1
Mef2c		Ism2
Memo1		Itga1
Mettl14		Itga2
Mettl21d		Itga9
Mfsd6		Itgad
Mia3		Itgae
Minpp1		Itgb4
Mlh3		Itk
Mlip		Itln1
Mll5		Itpr1
Mllt1		Ivns1abp
Mmadhc		Jam3
Mmp13		Kalrn
Mmp8		Kap
Morc2a		Kcnab1
Mpp4		Kcng2
Mrgprx3-ps		Kcnj11
Mrpl37		Kcnj6
Mrps10		Kcnk7
Mrps35		Kdm2b
Mrs2		Kif26b
Mta3		Kif9
Mybl2		Kifc1
Mybpc1		Kifc3
Myc		Klf10
Mylk3		Klf14
Myo1g		Klf4
Myom1		Klhl1
N4bp2		Klhl2
Nab2		Klra10
Nampt		Klra7
Nanog		Klrb1b
Nap1l4		Kmo
Nars2		Kpna4
Nat10		Kras
Ncald		Krba1
Ncf1		Ksr1
Ncf4		Larp1
Nck2		Larp4b
Ndfip1		Las1l
Ndufb4		Lax1
Nefh		Lcorl
Nek10		Ldhc
Nek6		Lemd2
Nek9		Lgals9
Nfasc		Lgalsl
Nfia		Lig3
Ngp		Lima1
Nid1		Lipe
Nipbl		Lipt2
Nkx6-2		Litaf
Nlrc3		Lmbrd1
Nlrp1b		Lmo4
Nmi		Loxl2
Nmur1		Lpar1
Npat		Lpgat1
Nrg4		Lrcol1
Nrxn2		Lrrc16a
Nsg2		Lrrc4b
Nsmaf		Lrrfip2
Nsmce2		Lrrk2
Nsun6		Ly6d
Nt5dc3		Ly6g5b
Nt5m		Ly6k
Ntpcr		Lyrm7
Nudt18		Lyrm9
Nupr1		Lyve1
Nwd1		Mad1l1
Nxn		Maml3
Nyx		Man1c1
Obfc1		Man2a1
Olfm1		Manba
Olfr1396		Map3k5
Olfr721-ps1		Map4k3
Omp		Map7
Orai2		Marf1
Osbpl1a		Mast4
Oscp1		Mbnl2
Osm		Mccc1
Otud6a		Mcph1
Pafah1b2		Mdfi
Pam		Med13l
Papolg		Mepe
Papss2		Mex3b
Pcdh7		Mfsd2a
Pcnxl2		Mgat5b
Pcsk7		Mical3
Pdcd1lg2		Mier2
Pdcd4		Mitf
Pde6h		Mkl2
Pdss1		Mkx
Pdyn		Mllt6
Pdzd2		Mmp25
Pdzrn4		Mnat1
Per3		Mnf1
Pet112		Mprip
Pex3		Mreg
Pfkfb3		Mrgpra2a
Pgap1		Mroh8
Pgbd5		Mrpl1
Pglyrp2		Mrpl33
Pgs1		Mrps26
Phf15		Mrvi1
Phxr4		Msi2
Picalm		Msl2
Pigp		Msmp
Pik3ca		Msn
Pik3cb		Msra
Pitpna		Mtfr2
Pkd1		Mthfd1l
Pkib		Mthfd2l
Pkig		Mtmr12
Pkn1		Mtus1
Plagl1		Musk
Plcb1		Myb
Plcb4		Mybphl
Plcg1		Mycn
Plcg2		Myh13
Plekhg6		Myo10
Plekhm1		Myo1b
Pnrc1		Myo1e
Pofut1		Myo5a
Ppapdc3		Myo5c
Ppcdc		Naaladl1
Ppip5k2		Nabp1
Ppm1a		Nadk
Ppm1d		Nap1l1
Ppm1f		Naprt1
Ppp1r13b		Ncapd3
Ppp1r26		Ncapg
Ppt1		Nceh1
Prcp		Nckap5
Prdx6b		Ncor2
Prkca		Ndufa12
Prkcq		Ndufc2
Prnd		Nek2
Prodh		Neurl1b
Prokr2		Nfatc3
Prom1		Nfkb1
Prpf38b		Nhlrc2
Prr22		Nhp2l1
Prr5l		Nit2
Prune		Nlrc5
Prune2		Nmrk1
Psapl1		Nnmt
Psd3		Nobox
Psmc1		Nomo1
Psmc3		Nop2
Psmd7		Nos2
Psmg1		Npr2
Ptch1		Npy
Ptchd3		Nr0b2
Ptger1		Nr2c1
Ptma		Nr2e3
Ptplb		Nr5a2
Ptpn11		Nrcam
Ptpn18		Nrp1
Ptprb		Nsmce1
Pttg1		Nsun7
Purb		Nt5dc2
Pwp1		Ntn4
Pxt1		Nup210
Qdpr		Nup54
Rab11a		Nupr1l
Rab31		Nxpe2
Rab38		Odf1
Rab3il1		Olfr1417
Rab8b		Olfr1418
Rabgap1l		Olfr19
Rabggta		Olfr225
Raet1c		Olfr694
Rai14		Olfr695
Ralb		Olfr920
Ralgds		Osbpl10
Ran		Osbpl2
Raph1		Osbpl8
Rapsn		Otos
Rasa2		Oxct2a
Rasgef1b		Oxgr1
Rasgrp4		P2ry1
Rassf2		P2ry14
Rassf4		Pabpc2
Rbm17		Pabpc4
Rbm20		Pag1
Rbpj		Pan3
Rbpms		Paqr3
Rcor1		Pard6b
Rd3		Parp14
Reep2		Parp8
Rel		Parp9
Reps1		Parvb
Rerg		Parvg
Retnlb		Pccb
Rev1		Pcgf5
Rfc1		Pde3a
Rftn1		Pde6a
Rfx2		Pde7a
Rgcc		Pde7b
Rgs1		Pdgfrl
Rgs18		Pdha1
Rgs6		Peli1
Rgs7bp		Pepd
Rhag		Pfkl
Rhbdl3		Pgm1
Rhob		Pgm2
Rhof		Pgm5
Rhoh		Phf2
Rilpl1		Phf21a
Rilpl2		Phxr2
Rimklb		Pigf
Rlbp1		Pign
Rnaset2a		Pigv
Rnd3		Pik3cg
Rnf144b		Pilra
Rnf157		Pitx1
Rnf180		Pkd2l2
Rnf19b		Pkp4
Rnf217		Plbd1
Rnf41		Plcd4
Rpgrip1l		Plcl2
Rph3a		Pld3
Rpl36-ps3		Plekha7
Rplp1		Plekhm3
Rps15a		Plekho2
Rps20		Plk2
Rps26-ps1		Pltp
Rps3a3		Pmel
Rpsa-ps10		Pmp22
Rrm2b		Poc1b
Rsph10b2		Pold3
Rsph3a		Polr1a
Rsu1		Polr3b
Rtkn2		Pomp
Runx3		Pomt1
Samd4		Pou1f1
Samsn1		Ppa2
Satb1		Ppap2b
Scp2d1		Ppap2c
Sdcbp		Pparg
Sdcbp2		Ppp1r21
Sdhb		Ppp1r35
Sdr39u1		Ppp1r3g
Sec24d		Ppp5c
Sema4d		Pramel3
Sephs2		Prdm11
2018-09-09		Prickle3
Serpina3f		Prkacb
Setd4		Prkar2b
Setd8		Prkd2
Sh2d5		Prlr
Sh3gl2		Prrx1
Sh3kbp1		Prss23
Sh3pxd2a		Prss52
Shb		Psmb2
She		Ptger4
Sidt2		Ptk2b
Sik1		Ptpra
Sik3		Ptrhd1
Sin3b		Pus7
Sirpa		Pygl
Sirt5		Qprt
Slc16a11		Rab3gap2
Slc1a2		Rab7
Slc22a12		Rad51b
Slc22a20		Raet1d
Slc24a1		Rai1
Slc25a19		Ralgps1
Slc25a45		Ramp1
Slc25a51		Rap1a
Slc2a2		Rap2a
Slc30a5		Rap2b
Slc34a2		Rapgef4
Slc38a10		Rasgef1a
Slc41a3		Rasgrf1
Slc44a1		Rasgrf2
Slc44a2		Rassf3
Slc4a7		Rbks
Slc6a2		Rbm47
Slc6a7		Recql5
Slco6d1		Reep5
Slmo2		Rell1
Slx4		Ret
Slx4ip		Rev3l
Smarca4		Rffl
Smarcc2		Rfx4
Smc5		Rgs17
Smim20		Rho
Smim6		Rhoq
Smok2a		Ric8b
Smtn		Rin2
Snph		Rmi2
Snrk		Rnaseh2b
Snrnp35		Rnf11
Snx18		Rnf135
Snx6		Rnf150
Socs1		Rnf152
Socs5		Rnf213
Sod3		Rnf216
Soga1		Rnf34
Sorcs2		Rngtt
Sox5		Ror1
Spata5		Rpa1
Specc1l		Rpap3
Spen		Rpl28-ps4
Spesp1		Rpp40
Spg7		Rps2-ps10
Spic		Rps6ka5
Spred2		Rptor
Spry1		Rrbp1
Spry4		Rsph3b
Sptssa		Rtn4r
Srd5a2		Rtn4rl1
Srl		Rtp1
Srsf12		Rufy4
Srsf5		Sardh
Ssbp3		Sash1
Ssh2		Sash3
Stab2		Sat1
Stap1		Sbds
Stard7		Sc4mol
Stat3		Sc5d
Stat5a		Scaf8
Stat6		Scarb1
Stxbp4		Scarb2
Sufu		Scgb1b2
Supt20		Scgn
Sv2b		Sctr
Syf2		Sdr16c6
Syn3		Sec14l1
Sytl3		Sec31a
Taf4b		Selk
Tap1		Senp2
Tapt1		Sepn1
Tbc1d14		2018-09-07
Tbc1d22a		Serpinb2
Tbl1x		Sesn3
Tceal5		Setd2
Tceal8		Sgpp1
Tcf4		Sh2b2
Tcp11		Sh3tc2
Tdrd9		Shisa2
Tec		Siglec5
Tecpr2		Siglecg
Tiam2		Sipa1l2
Tifa		Sirt2
Tigd3		Six2
Timm8a1		Skint3
Timp3		Skint9
Tldc1		Sla
Tle3		Slc15a5
Tmed10		Slc16a7
Tmem120b		Slc25a18
Tmem161b		Slc25a24
Tmem163		Slc26a11
Tmem164		Slc2a12
Tmem181a		Slc2a13
Tmem194b		Slc35b1
Tmem2		Slc35e2
Tmem217		Slc35e4
Tmem241		Slc39a11
Tmem242		Slc45a1
Tmem59		Slc46a3
Tmem65		Slc6a4
Tmem72		Slc7a11
Tmem86a		Slc8a1
Tmprss7		Smagp
Tmsb10		Smox
Tmx4		Smpd3
Tnfaip6		Smyd3
Tnfrsf14		Snx9
Tnfrsf1a		Sort1
Tnik		Sox6
Tnip1		Sox9
Tns4		Sp100
Tox		Spag9
Tpbg		Spef2
Tpd52l1		Spg21
Traf5		Spocd1
Traf6		Spp1
Trat1		Spred1
Trerf1		Spsb4
Trim8		Sqstm1
Trpm1		Srbd1
Trpm3		Srebf1
Tsc2		Srgap1
Tspyl5		Srgap2
Tulp4		Srrm2
Tusc5		Ssr3
Txk		St3gal5
Txn2		St6gal1
Uap1		St8sia2
Uba6		St8sia4
Ubac2		Stab1
Ubald2		Stard5
Ube2cbp		Stat1
Ube2e3		Stim2
Ube2v1		Stk10
Ucp2		Stk17b
Ucp3		Stk31
Uhrf1bp1l		Stk35
Unc50		Stom
Unc93a		Ston1
Usp3		Stra8
Usp38		Stxbp6
Usp7		Sun2
Usp9x		Supv3l1
Uspl1		Susd4
Uts2		Suv39h2
Vmn1r238		Sv2c
Vps13d		Svs1
Wdfy1		Swi5
Wdfy2		Sycp3
Wdr19		Synm
Wisp2		Syp
Wscd1		Syt13
Wwox		Tab2
Xrcc6bp1		Taf15
Xylt1		Taf3
Yipf2		Tanc1
Ypel1		Tbc1d16
Zc2hc1b		Tbc1d23
Zfp191		Tbc1d9
Zfp217		Tbk1
Zfp236		Tcirg1
Zfp397		Tcl1
Zfp750		Tcstv3
Zfp831		Tctex1d1
Zfyve21		Tecta
Zg16		Tex2
Zhx3		Tex29
Zyx		Tfap2e
		Tfeb
		Tfrc
		Tg
		Tgfbr3
		Tgm3
		Thada
		Thsd4
		Thumpd2
		Tinag
		Tlr5
		Tlr7
		Tlr8
		Tm2d1
		Tm4sf1
		Tm9sf4
		Tmc3
		Tmcc3
		Tmco5
		Tmed1
		Tmem123
		Tmem131
		Tmem14a
		Tmem171
		Tmem178
		Tmem200b
		Tmem248
		Tmem252
		Tmem38b
		Tmem67
		Tnfaip3
		Tnfrsf17
		Tnfrsf22
		Tnfrsf26
		Tnfsf10
		Tnfsf15
		Tnks
		Tnr
		Tnrc6b
		Tns3
		Tob1
		Tomm20l
		Tpcn2
		Tpk1
		Tpm4
		Tprg
		Tpt1
		Trappc8
		Treml4
		Trim24
		Trim59
		Trim9
		Trmt2b
		Trmt5
		Trps1
		Tsc22d2
		Tsc22d4
		Tsen2
		Tsg101
		Tsga10
		Ttc39a
		Tuba1a
		Tuba3b
		Tusc1
		Ube2f
		Uck1
		Ucp1
		Uevld
		Ugt1a10
		Umodl1
		Upb1
		Usp12
		Usp20
		Usp24
		Usp36
		Usp40
		Usp42
		Usp44
		Usp6nl
		Ust
		Utp18
		Vapa
		Vav2
		Vav3
		Vegfa
		Vkorc1l1
		Vmn2r26
		Vmn2r27
		Vmn2r29
		Vstm2l
		Vwa3b
		Vwa5a
		Vwa8
		Wbp11
		Wdr1
		Wdr89
		Wdsub1
		Wipf1
		Wisp1
		Wnt2b
		Wnt5b
		Wsb1
		Wwc2
		Xcr1
		Xpnpep2
		Xpot
		Xylt2
		Zbtb16
		Zbtb18
		Zbtb8a
		Zbtb8os
		Zcwpw1
		Zdhhc14
		Zdhhc19
		Zdhhc21
		Zeb1
		Zeb2
		Zfand5
		Zfp142
		Zfp277
		Zfp281
		Zfp346
		Zfp386
		Zfp462
		Zfp467
		Zfp518b
		Zfp541
		Zfp622
		Zfp637
		Zfp710
		Zfp90
		Zswim6
